# Supplementary material for: A systematic approach to understand the mechanism of action of the bisthiazolium compound T4 on the human malaria parasite, Plasmodium falciparum
Source: BMC Genomics. 2008 Oct 30;9:513. doi: 10.1186/1471-2164-9-513 (PMC2596145; doi:10.1186/1471-2164-9-513)
Supplement: Additional file 2 — Additional table 1: Transcriptional intensities at 30 minutes and 5 hours time points for treated and untreated parasite at 125 nM of T4 on a mix parasite population. [file 1471-2164-9-513-S2.xls]

## Sheet: Sheet1
Gene	Description	Panova	FC	30min no Drug	30min T4= 125nM	Panova	FC	5 hours No drug	5 hours t4 = 125nM
PFL2665c	erythrocyte membrane protein 1 (PfEMP1)	0.949586	2.13043	74	35	0.97592	1.10201	66	60
PFL2660w	rifin	1	1	46	45	1	1	54	45
PFL2655w	rifin	0.527846	1.92848	156	81	0.912807	1.80509	85	47
PFL2650w		1	1	2582	2389	1	1	1901	1639
PFL2645c	rifin	1	1	20	13	1	1	14	13
PFL2640c	rifin	0.83359	1.58427	28	18	1	1	19	22
PFL2635w	stevor	1	1	20	9	1	1	24	14
PFL2630w	rifin	1	1	27	14	1	1	14	23
PFL2625w	rifin	0.893906	1.31825	64	85	0.791496	1.11897	62	70
PFL2620w	stevor	1	1	65	30	1	1	20	32
PFL2615w	rifin	0.828243	1.64982	46	28	1	1	26	30
PFL2610w	stevor	0.97426	1.52976	51	34	0.960976	1.02261	40	41
PFL2605w	rifin	0.801181	1.27419	47	37	1	1	36	22
PFL2595w	hypothetical protein	1	1	7	9	1	1	20	7
PFL2590w	hypothetical protein	1	1	2568	2382	1	1	1889	1642
PFL2585c	rifin	1	1	14	11	1	1	11	9
PFL2580w	hypothetical protein	1	1	15	12	1	1	10	9
PFL2570w	acyl-coa ligase antigen	0.999946	1.17177	150	176	0.740235	1.2352	127	157
PFL2565w	hypothetical protein	0.623934	1.65794	294	488	0.955444	1.10128	510	561
PFL2560c		1	1	88	116	1	1	145	233
PFL2555w	hypothetical protein	1	1	16	13	1	1	12	11
PFL2550w	hypothetical protein, conserved in P. falciparum	0.733654	1.44257	95	137	0.663481	1.32177	115	152
PFL2545c		1	1	35	20	1	1	37	41
PFL2540w	hypothetical protein	0.915983	1.19414	157	188	0.826723	1.06526	147	157
PFL2535w		0.877934	1.14634	42	37	0.654702	1.0897	52	57
PFL2530w		0.832732	1.89137	127	67	0.662832	1.25029	85	106
PFL2525c	hypothetical protein	1	1	15	9	0.742527	1.20952	13	11
PFL2520w		0.974964	1.0663	54	58	0.749415	1.58024	143	226
PFL2515c	hypothetical protein	0.931464	1.08484	4230	4589	0.911351	1.04133	5268	5485
PFL2510w	chitinase	1	1	27	26	1	1	20	28
PFL2505c	hypothetical protein	0.569996	1.61676	168	272	0.828583	1.12305	404	454
PFL2490c		0.565685	1.89053	34	64	0.912617	1.65932	50	83
PFL2485c	tryptophanyl-tRNA synthetase, putative	0.607424	1.4641	39	57	0.832141	1.34859	38	28
PFL2480w		0.534037	1.05537	97	92	0.63591	1.12447	94	106
PFL2475w	DEAD/DEAH box helicase, putative	0.776434	1.03125	59	58	0.666407	1.03471	75	78
PFL2470c	hypothetical protein	0.833648	1.38304	47	34	0.960195	1.29794	38	29
PFL2465c	thymidylate kinase, putative	1	1	32	36	1	1	45	42
PFL2460w	coronin	0.814069	1.09347	280	307	0.997507	1.0426	401	419
PFL2455w	hypothetical protein	1	1	25	19	1	1	29	58
PFL2450c	hypothetical protein	1	1	68	83	1	1	14	18
PFL2445c		0.955774	3.25877	149	46	0.792863	1.4226	65	92
PFL2440w	DNA repair protein rhp16, putative	0.885622	1.38424	62	86	0.755814	1.03297	47	46
PFL2435w		1	1	25	25	1	1	33	30
PFL2430c	eukaryotic translation initiation factor 2b, subunit 2, putative	0.754675	1.2893	271	349	0.700919	1.29972	249	324
PFL2425w	adaptor-related protein complex 3, sigma 2 subunit, putative	0.633985	1.28851	240	310	0.521571	1.21785	376	458
PFL2420w		0.515477	1.02	10	7	1	1	8	7
PFL2415w	Hbeta58/Vps26 protein homolog, putative	0.683136	1.77397	29	52	0.783044	1.23817	68	84
PFL2410w	hypothetical protein	0.501112	1.19149	50	42	0.993478	1.325	40	53
PFL2405c	PFG377 protein	0.510694	1.01149	18	17	1	1	18	27
PFL2400w		0.785488	1.15521	226	261	0.751441	1.05909	198	210
PFL2395c	dimethyladenosine transferase, putative	0.710596	1.27336	158	202	0.647442	1.07453	187	200
PFL2390c	hypothetical protein	0.953445	1.22876	31	38	0.88096	1.33492	42	56
PFL2385c		1	1	27	12	1	1	11	6
PFL2380c		1	1	21	16	0.841767	1.25532	14	18
PFL2375c	cutA, putative	1	1	71	73	1	1	67	79
PFL2370c		0.84487	1.03246	114	118	0.802794	1.4065	172	242
PFL2365w		0.628392	1.10676	144	130	0.675273	1.1421	133	152
PFL2360w		1	1	22	6	0.656506	1.56	16	6
PFL2355w		0.741006	1.18717	153	181	0.696198	1.24609	134	167
PFL2350c	hypothetical protein	0.855121	1.25317	55	69	0.884396	1.1097	63	70
PFL2345c	tat-binding protein homolog	0.888058	1.25704	263	330	0.633647	1.24413	464	577
PFL2340w		0.765749	1.02462	129	126	0.684163	1.39785	102	143
PFL2335w		0.116871	1.98319	991	500	0.767567	1.09072	876	956
PFL2330w	hypothetical protein	0.502347	1.80155	39	70	0.866108	1.38019	63	86
PFL2325c	P. falciparum homologue of Drosophila nmda1 protein, putative	0.532989	1.32904	994	1321	0.890857	1.11813	1384	1548
PFL2320w	hypothetical protein	0.771374	1.1962	16	19	1	1	16	16
PFL2315c	hypothetical protein	0.43425	1.787	129	72	0.244991	2.03577	64	131
PFL2310w	hypothetical protein, conserved	0.657087	1.07749	27	29	0.697415	1.51163	34	52
PFL2305w	hypothetical protein, conserved	0.912507	1.11132	54	60	0.892733	1.37343	56	77
PFL2300w		0.775847	1.37696	26	19	1	1	15	21
PFL2295w		0.884398	1.00184	163	163	0.832996	1.03795	90	93
PFL2290w	preprocathepsin c precursor, putative	0.282272	1.59911	72	45	0.518397	1.95802	41	79
PFL2285c	hypothetical protein	1	1	23	18	1	1	11	13
PFL2280w	cyclin g-associated kinase, putative	0.806805	1.25472	40	32	0.56487	1.06794	37	39
PFL2275c	70 kDa peptidylprolyl isomerase, putative	0.995889	1.03514	632	654	0.695673	1.09721	352	386
PFL2270w	hypothetical protein	0.969896	1.08291	59	64	0.878996	1.15802	42	49
PFL2265c		1	1	36	20	1	1	10	12
PFL2260w		0.608713	1.09008	66	71	0.493729	1.78661	72	128
PFL2255w		0.738808	1.06694	53	49	0.80279	1.08492	58	63
PFL2250c	rac-beta serine/threonine protein kinase, putative	0.890887	1.59722	23	14	0.397869	3.35385	13	44
PFL2245w	hypothetical protein	0.898187	1.46664	300	440	0.954576	1.30576	386	504
PFL2240w	hypothetical protein	0.908162	1.11494	165	184	0.578179	1.43682	120	172
PFL2235w		0.873858	1.32793	303	228	0.641866	1.01554	216	212
PFL2230c	hypothetical protein, conserved	0.67693	1.49039	62	93	0.452295	1.28898	74	96
PFL2225w		0.976918	1.18854	745	886	0.788829	1.12985	1103	1246
PFL2220w		0.981108	1.00466	86	86	0.718999	1.25792	152	191
PFL2215w	actin	0.727002	1.23667	2362	2921	0.844169	1.03802	3042	2930
PFL2210w	delta-aminolevulinic acid synthetase	0.703369	1.21818	33	40	0.703749	1.12185	24	27
PFL2205w	hypothetical protein	1	1	17	12	1	1	10	9
PFL2200w		1	1	27	50	1	1	20	36
PFL2195w		0.825769	1.12093	276	310	0.961525	1.04072	442	425
PFL2190c		1	1	20	16	0.86152	1.02913	21	21
PFL2185w	hypothetical protein	1	1	25	20	0.741617	1.42105	17	24
PFL2180w	50S ribosomal protein L3, putative	0.987207	1.16274	174	202	0.831149	1.28579	178	229
PFL2175w	ubiquitin-conjugating enzyme e2, putative	0.845312	1.40793	50	35	1	1	30	23
PFL2170c	hypothetical protein	0.620855	1.04462	40	38	0.532371	1.59289	25	40
PFL2165w	kinesin-like protein, putative	0.955144	1.21866	34	42	0.780879	1.14555	37	43
PFL2160c		1	1	21	37	1	1	18	22
PFL2155w	hypothetical protein	0.849126	1.15584	23	27	0.664246	1.39167	24	33
PFL2150c	hypothetical protein, conserved	0.919066	1.46375	265	181	0.843866	1.39518	141	197
PFL2145w		0.99132	1.29006	161	125	0.662032	1.33333	200	267
PFL2140c	ADP-ribosylation factor GTPase-activating protein	0.978287	1.14791	184	211	0.918547	1.00161	187	187
PFL2135c		0.969509	1.53774	16	11	0.744007	1.67969	13	22
PFL2130w	hypothetical protein	1	1	16	11	1	1	9	17
PFL2125c		1	1	26	24	0.169732	2.41477	18	43
PFL2120w		0.936184	1.07078	175	188	0.539773	1.40723	210	296
PFL2115c	glucose inhibited division protein A homologue, putative	0.689648	1.23008	78	96	0.844272	1.0454	93	97
PFL2110c		0.421816	1.17117	13	11	0.888132	1.72993	14	24
PFL2105c		0.654018	1.20459	57	68	0.86104	1.16302	48	41
PFL2100w		0.687643	1.02917	565	549	0.437816	1.20353	634	763
PFL2095w	Translation initiation factor SUI1, putative	0.869722	1.13899	2144	2442	0.768928	1.1301	2656	3001
PFL2090c		0.408904	1.39535	43	60	0.896859	1.01649	68	67
PFL2085w		1	1	20	18	0.842708	1.27687	31	39
PFL2080c		1	1	13	9	1	1	10	9
PFL2075c	hypothetical protein, conserved	1	1	37	35	0.859811	2.68858	29	78
PFL2070w	t-SNARE, putative	0.895211	1.06459	42	45	0.714326	1.38695	43	60
PFL2065c	mitochondrial import inner membrane translocase subunit, putative	0.895511	1.02479	145	141	0.765983	1.57593	121	190
PFL2060c	rabGDI protein	0.555609	1.33829	659	882	0.60649	1.17791	876	1032
PFL2055w	40S ribosomal protein S17, putative	0.958019	1.00999	2447	2423	0.977283	1.00105	2091	2089
PFL2050w		0.81646	1.24423	65	52	0.833886	1.28992	48	61
PFL2045w		1	1	22	23	0.712126	1.58559	22	35
PFL2040w		1	1	15	7	1	1	7	9
PFL2035c	hypothetical protein	0.897363	1.08603	616	669	0.812481	1.12951	499	563
PFL2030w	queuine tRNA ribosyltransferase, putative	0.798283	1.27614	99	126	0.729931	1.20097	104	124
PFL2025w		1	1	8	10	1	1	7	8
PFL2020c		1	1	18	12	0.874236	1.04	10	10
PFL2015w	hypothetical protein	0.676723	1.26296	66	52	0.668912	1.37478	58	80
PFL2010c	DEAD/DEAH box helicase, putative	0.725943	1.38359	300	217	0.944893	1.09183	217	237
PFL2005w	replication factor c subunit 4	0.701585	1.11915	98	110	0.637911	1.15601	78	90
PFL2000w	mitochondrial carrier protein, putative	0.962115	1.25641	83	66	0.846534	1.53139	65	100
PFL1995c		1	1	20	15	1	1	16	17
PFL1990c		1	1	10	9	1	1	7	5
PFL1985c		0.915223	1.04	10	9	0.924417	1.08	11	10
PFL1980c	hypothetical protein	1	1	27	19	0.898827	1.88571	18	33
PFL1975c	hypothetical protein, conserved	0.638276	1.20773	124	150	0.598896	1.32879	169	224
PFL1970w		0.998287	1.15152	99	86	0.949262	1.07189	109	116
PFL1965w		0.566062	1.45504	53	37	0.999816	1.04762	33	32
PFL1960w	erythrocyte membrane protein 1 (PfEMP1)	0.782375	1.83051	97	53	0.934768	1.35852	92	68
PFL1955w	erythrocyte membrane protein 1 (PfEMP1)	0.63556	1.38494	359	259	0.886008	1.07687	442	476
PFL1950w	erythrocyte membrane protein 1 (PfEMP1)	0.882632	1.10782	198	179	0.916187	1.23883	219	272
PFL1945c	hypothetical protein	0.88314	1.31626	515	678	0.973575	1.13234	580	657
PFL1940w	3-hydroxyisobutyryl-coenzyme A hydrolase, putative	0.801274	1.02888	29	28	0.362633	2.33469	25	57
PFL1935c		0.757066	1.04018	47	45	0.54821	1.22895	38	47
PFL1930w		0.700266	1.54297	40	26	0.691452	1.81188	40	73
PFL1925w	cell division protein FtsH, putative	1	1	41	23	0.807172	1.23423	41	33
PFL1920c	hydroxyethylthiazole kinase, putative	0.580987	1.32344	64	85	0.712059	1.35658	63	86
PFL1915w	dna gyrase subunit b, putative	0.840894	1.06995	109	102	0.932218	1.26337	123	156
PFL1910c		1	1	8	18	1	1	9	6
PFL1905w	hypothetical protein	1	1	35	45	0.823275	1.47761	60	89
PFL1900w		0.924605	1.4023	486	682	0.989557	1.17727	481	567
PFL1895w	ribosomal protein L23, putative	0.524448	1.34892	60	81	0.596767	1.78101	52	92
PFL1890c	hypothetical protein, conserved	0.722729	1.16843	237	277	0.646785	1.41095	195	276
PFL1885c	calcium/calmodulin-dependent protein kinase 2, putative	0.71489	1.43226	275	393	0.812119	1.1648	402	468
PFL1880w	long-chain-fatty-acid--CoA ligase, putative	0.954374	1.19935	713	855	0.959465	1.04528	868	830
PFL1875w	hypothetical protein	0.782471	1.1784	21	25	0.825017	1.17133	29	34
PFL1870c		0.622575	1.42183	106	74	0.837798	1.14184	113	129
PFL1865w		0.838857	1.22335	39	48	0.462526	1.67091	63	105
PFL1860c		0.944065	1.11651	35	31	1	1	19	23
PFL1855w	cell cycle control protein, putative	1	1	35	21	0.640419	1.21508	45	55
PFL1850c		1	1	40	36	0.892823	1.01124	27	27
PFL1845c	calcyclin binding protein, putative	0.782346	1.30693	91	119	0.721718	1.3751	120	165
PFL1840w	hypothetical protein	1	1	50	60	1	1	82	114
PFL1835w	hypothetical protein	0.235607	1.68842	104	61	0.792665	1.33493	105	140
PFL1830w	ubiquitin-like protein, putative	1	1	103	92	1	1	91	51
PFL1825w	hypothetical protein	0.960835	1.25386	849	1064	0.956668	1.025	1009	984
PFL1820w		0.916151	1.27985	110	140	0.739167	1.23643	135	166
PFL1815c	hypothetical protein	0.903111	1.32234	39	52	0.696996	1.06346	46	49
PFL1810w		1	1	19	14	1	1	13	12
PFL1805c		1	1	12	8	0.778466	1.39	8	14
PFL1800w	hypothetical protein	0.773667	1.16357	376	323	0.49401	1.12462	398	448
PFL1795c	hypothetical protein	0.849972	1.11342	59	53	0.704634	1.14605	77	67
PFL1790w	ubiquitin activating enzyme, putative	0.999091	1.06925	39	36	0.992993	1.20069	29	35
PFL1785c		0.86876	1.18342	119	141	0.771125	1.34823	119	160
PFL1780w	hypothetical protein	0.760791	1.1227	33	37	0.632825	1.82035	84	46
PFL1775c	hypothetical protein, conserved	0.707424	1.49125	80	119	0.753542	1.64587	82	50
PFL1770c		0.987745	1.47234	35	24	0.737996	2.37736	27	63
PFL1765c		0.662041	1.1	11	9	1	1	12	13
PFL1760w		0.593045	1.41697	27	38	0.859068	1.15514	48	55
PFL1755w		1	1	17	14	1	1	24	25
PFL1750c		0.51844	1.89112	66	35	0.616334	1.27186	53	67
PFL1745c	clustered-asparagine-rich protein	0.792919	1.34733	491	661	0.892451	1.00446	451	449
PFL1740w	hypothetical protein	0.720248	1.12885	71	81	0.78631	1.17391	68	58
PFL1735c	hypothetical protein	0.69839	1.05172	24	23	0.825168	1.17712	32	27
PFL1730c		1	1	17	17	1	1	10	13
PFL1725w	ATP synthase beta chain, mitochondrial precursor, putative	0.745797	1.27137	140	179	0.69881	1.20504	83	101
PFL1720w	Serine hydroxymethyltransferase	0.522448	1.23636	44	54	0.49989	1.44045	45	64
PFL1715w		0.886822	1.02869	190	185	0.768245	1.31482	162	213
PFL1710c	tetQ family GTPase, putative	0.299266	1.80693	37	20	1	1	26	30
PFL1705w		1	1	23	25	0.597827	1.48297	32	48
PFL1700c	vacuolar-type H+-translocating inorganic pyrophosphatase	0.466858	1.0451	115	121	0.668678	1.29312	147	190
PFL1695c		0.796471	1.00845	36	36	0.296636	1.92086	42	80
PFL1690w		1	1	14	13	1	1	14	19
PFL1685w	hypothetical protein, conserved	0.813388	1.19705	835	698	0.515177	1.0453	695	727
PFL1680w	splicing factor 3b, subunit 3, 130kD, putative	0.913641	1.05233	72	69	0.740306	1.53333	84	129
PFL1675c		0.936293	1.16176	54	63	0.761784	1.6152	42	68
PFL1670c	hypothetical protein	0.454024	1.41237	29	41	0.6441	1.09312	25	27
PFL1665c		0.772688	1.83556	23	41	0.669306	1.08493	40	37
PFL1660c	hypothetical protein	1	1	26	23	1	1	15	15
PFL1655c		0.621718	1.77103	38	21	1	1	26	19
PFL1650w		0.964143	1.08679	27	29	0.720972	1.58055	33	52
PFL1645w		0.956641	1.14248	86	75	0.568736	1.21243	135	164
PFL1640c	hypothetical protein	1	1	21	22	1	1	14	25
PFL1635w		1	1	21	12	1	1	13	20
PFL1630c	hypothetical protein	0.612907	1.08219	44	47	0.674297	1.28042	38	48
PFL1625w		1	1	21	10	0.876716	1.05882	14	14
PFL1620w		0.894277	1.1555	97	84	0.750935	1.14265	161	141
PFL1610c	hypothetical protein	0.696894	1.66223	38	63	0.728494	1.37359	53	73
PFL1605w		0.618524	1.28571	48	37	0.849561	1.50973	26	39
PFL1600c		1	1	8	12	1	1	8	9
PFL1595w	hypothetical protein, conserved	0.895236	1.27384	114	146	0.590916	1.26423	192	242
PFL1590c	elongation factor g, putative	1	1	24	16	0.775927	1.34177	16	21
PFL1585c		0.996602	2.16	54	25	1	1	17	18
PFL1580w		0.64678	1.55686	40	26	1	1	18	22
PFL1575w	hypothetical protein	1	1	26	30	1	1	22	39
PFL1570w		0.938856	1.59099	60	95	0.848026	1.35849	80	108
PFL1565c		0.923412	1.14625	476	546	0.583774	1.17489	614	722
PFL1560c		0.962759	2.05674	87	42	0.877399	1.00952	53	53
PFL1555w	cytochrome b5, putative	0.985418	1.22087	99	121	0.857787	1.56797	95	149
PFL1550w	lipoamide dehydrogenase	1	1	29	24	0.757987	1.55814	22	34
PFL1545c	chaperonin cpn60, mitochondrial precursor	0.588828	1.41429	89	63	0.752336	1.57921	61	96
PFL1540c	phenylalanyl-tRNA synthetase alpha chain, putative	0.791548	1.22156	17	20	0.857271	1.53922	20	31
PFL1535w	hypothetical protein	0.48202	1.66129	37	62	0.788524	1.00554	36	36
PFL1530w		1	1	26	14	1	1	11	12
PFL1525c	pre-mRNA splicing factor RNA helicase, putative	0.86256	1.33876	31	41	0.884547	1.03372	68	71
PFL1520w	dim1 protein homolog, putative	0.798903	1.13743	137	156	0.597088	1.30791	144	189
PFL1515c	hypothetical protein	0.911894	1.26613	16	12	1	1	18	29
PFL1510c		0.981129	1.11215	12	11	1	1	14	23
PFL1505c		1	1	19	15	1	1	17	24
PFL1500w	Rab2 GTPase, putative	0.45675	1.41745	285	404	0.616307	1.3334	466	621
PFL1495w		1	1	14	9	1	1	8	19
PFL1490w		0.914982	1.0174	155	158	0.551086	1.71539	168	289
PFL1485w		0.479907	1.34204	108	80	0.581588	1.18627	82	97
PFL1480w		0.525145	1.36146	1092	1486	0.995438	1.05276	1198	1261
PFL1475w	sun-family protein, putative	0.605512	1.41698	53	75	0.833838	1.06392	70	75
PFL1470c		1	1	17	19	0.867	1.06383	14	15
PFL1465c	heat shock protein hslv, putative	0.285947	1.46558	86	126	0.586744	1.00721	112	111
PFL1460c		0.94977	1.00614	49	49	0.694967	1.2416	48	59
PFL1455w	hypothetical protein	0.959052	1.12908	61	69	0.789408	1.09448	69	75
PFL1450c		1	1	15	8	1	1	13	14
PFL1445w	hypothetical protein	0.990969	1.24967	75	94	0.655047	1.0099	82	81
PFL1440c	hypothetical protein	0.876686	1.0407	184	177	0.849415	1.13941	112	128
PFL1435c	myosin d	0.886547	1.09375	86	95	0.860122	1.14459	165	189
PFL1430c	hypothetical protein	0.619814	1.11828	31	28	0.848809	1.09859	39	36
PFL1425w	t-complex protein 1, gamma subunit, putative	0.850277	1.00167	180	181	0.778784	1.33129	196	261
PFL1420w	macrophage migration inhibitory factor homolog, putative	0.701776	1.12182	2328	2612	0.770952	1.01778	2484	2441
PFL1415w	hypothetical protein	0.789383	2.35749	49	21	0.798318	1.46199	50	34
PFL1410c	hypothetical protein	0.873096	1.04319	211	220	0.639487	1.18686	274	325
PFL1405w	hypothetical protein	0.866456	1.12844	12	11	0.791448	1.11888	16	14
PFL1400c	hypothetical protein	0.694435	1.86422	102	55	0.311403	1.88993	54	101
PFL1395c	hypothetical protein	0.64532	1.28645	794	617	0.975083	1.05743	535	565
PFL1390w	hypothetical protein	0.69021	1.32932	50	66	0.927091	1.05198	77	73
PFL1385c		0.89793	1.13995	1144	1003	0.840122	1.28583	1638	1274
PFL1380w		0.95486	1.58553	48	30	0.921013	1.36585	25	34
PFL1375w		0.697888	1.26553	59	47	0.877359	1.27072	46	36
PFL1370w	NIMA-related protein kinase (Pfnek-1)	0.186076	1.68706	72	43	0.697827	1.3441	71	96
PFL1365w		0.496752	1.44843	32	22	0.874432	1.62667	23	37
PFL1360c		1	1	44	28	1	1	24	39
PFL1355w		0.512286	1.92163	32	61	0.952508	1.01055	57	58
PFL1350w	RNA pseudouridylate synthase, putative	1	1	19	15	0.649131	1.65	8	17
PFL1345c	hypothetical protein, conserved	0.887443	1.2	69	83	0.766436	1.58333	78	124
PFL1340c		0.76516	1.10203	239	217	0.768049	1.1496	277	319
PFL1335w		0.700621	1.15339	34	39	0.743009	1.41959	54	77
PFL1330c	hypothetical protein	0.943947	1.06768	276	295	0.801462	1.16037	249	289
PFL1325c		0.700674	1.42834	62	89	0.898783	1.31429	84	110
PFL1320w	hypothetical protein	0.741351	1.06263	46	49	0.560088	1.40546	48	67
PFL1315w	hypothetical protein	0.879573	1.42387	35	24	0.978969	1.35321	22	30
PFL1310c	ATP-dependent RNA helicase, putative	0.896999	1.15128	104	90	0.830357	1.71735	61	104
PFL1305c	hypothetical protein	0.851608	1.22785	29	24	1	1	30	56
PFL1300c		0.893526	1.02729	92	94	0.899318	1.26306	54	68
PFL1295w	hypothetical protein	0.919461	1.3621	65	88	0.812315	1.13188	105	119
PFL1290w		0.309513	1.28173	118	152	0.553684	1.21628	136	166
PFL1285c	proliferating cell nuclear antigen, putative	0.900281	1.04778	31	29	0.732905	1.13901	22	25
PFL1280w		1	1	15	18	1	1	11	15
PFL1275c		0.959347	1.22137	39	48	0.787817	2.58537	25	64
PFL1270w		0.970475	1.04118	68	71	0.886025	1.87218	67	125
PFL1265c		1	1	31	9	0.833439	1.41	8	14
PFL1260w	hydrolase / phosphatase, putative	1	1	18	12	0.945831	1.25694	36	29
PFL1255c	hypothetical protein	0.867109	1.15254	34	30	0.854812	1.36934	29	39
PFL1250c	hypothetical protein	0.575681	1.01974	16	15	1	1	13	18
PFL1245w	ubiquitin-activating enzyme e1, putative	0.955015	1.14143	390	445	0.811596	1.29273	436	564
PFL1240c	hypothetical protein	1	1	26	14	1	1	20	29
PFL1235c	hypothetical protein	0.874859	1.27867	81	104	0.644909	1.16342	92	108
PFL1230w		0.808318	1.29172	74	95	0.802633	1.3644	98	72
PFL1225c		0.224285	1.82104	116	64	0.804654	1.39583	91	127
PFL1220w		1	1	19	22	1	1	23	22
PFL1215c		0.77618	1.05156	64	67	0.645549	1.42713	49	71
PFL1210w	hypothetical protein	0.959754	1.1601	84	97	0.792877	1.09391	83	76
PFL1205c		0.926226	1.37143	14	11	0.882075	1.22	9	12
PFL1200c	hypothetical protein, conserved	0.954391	1.0453	489	468	0.637122	1.60462	485	778
PFL1195w		1	1	14	25	1	1	17	18
PFL1190c		1	1	11	9	0.251278	2.12264	11	23
PFL1185c	cytochrome c heme lyase, putative	0.79354	1.06481	154	164	0.593554	1.28391	175	224
PFL1180w	Chromatin assembly protein (ASF1), putative	0.699915	1.18681	144	171	0.896877	1.12006	212	238
PFL1175w		0.776334	1.03059	44	43	0.641731	1.53814	24	36
PFL1170w	polyadenylate-binding protein, putative	0.997515	1.03631	5191	5009	0.811136	1.00454	3632	3649
PFL1165w		1	1	29	24	1	1	19	23
PFL1160c	hypothetical protein, conserved	0.85411	1.20877	144	174	0.934131	1.21864	199	242
PFL1155w	GTP cyclohydrolase I	0.798528	1.08727	55	60	0.63423	1.49807	78	116
PFL1150c	ribosomal protein L24, putative	0.983429	1.14854	38	43	0.8799	1.14402	49	56
PFL1145w	hypothetical protein, conserved	0.973958	1.21918	73	89	0.626697	1.04926	64	61
PFL1140w	hypothetical protein, conserved	0.732897	1.14346	165	189	0.683957	1.3012	134	174
PFL1135c	hypothetical protein	1	1	11	13	1	1	18	19
PFL1130c		0.985844	1.07424	46	49	0.941189	1.03384	55	53
PFL1125w	phospholipid-transporting ATPase, putative	0.716914	1.16559	539	629	0.947929	1.0095	691	684
PFL1120c	DNA GyrAse a-subunit, putative	1	1	25	16	0.712981	2.03448	17	35
PFL1115w	hypothetical protein	1	1	16	15	1	1	19	19
PFL1110c	cAMP-dependent protein kinase regulatory subunit, putative	0.490356	1.53064	129	197	0.906477	1.11357	316	352
PFL1105c	hypothetical protein	0.830681	2.09302	26	54	0.911476	1.18598	83	70
PFL1100w		0.560106	1.61607	22	36	0.755602	1.39749	24	33
PFL1095c		0.685759	1.07	11	8	1	1	6	9
PFL1090w		0.817569	1.39188	2020	2811	0.975118	1.11356	2537	2825
PFL1085w		1	1	17	13	1	1	17	12
PFL1080c	hypothetical protein, conserved	0.843993	1.00304	132	132	0.962355	1.05353	176	185
PFL1075w		0.852145	1.16634	101	118	0.749483	1.24698	99	124
PFL1070c	endoplasmin homolog precursor, putative	0.807081	1.35698	135	184	0.629747	1.40778	149	210
PFL1065c	hypothetical protein	0.647937	1.12812	116	131	0.951499	1.0782	67	72
PFL1060c	hypothetical protein, conserved	1	1	16	12	0.676936	1.08	9	11
PFL1055c	hypothetical protein	0.875396	1.12008	111	99	0.678316	1.29607	115	148
PFL1050w	hypothetical protein	0.845905	1.11653	148	165	0.714595	1.54639	116	180
PFL1045w	hypothetical protein	0.994581	1.85938	24	13	1	1	12	22
PFL1040w		1	1	18	15	0.885497	1.05	9	11
PFL1035w		1	1	15	14	1	1	10	11
PFL1030w		0.802489	1.3032	53	69	0.885174	1.1312	71	63
PFL1025c		1	1	33	33	0.811995	2.94304	32	93
PFL1020w	hypothetical protein	1	1	19	22	1	1	22	15
PFL1015w		0.477206	1.49618	59	39	0.835679	1.32973	37	49
PFL1010c		0.925346	1.00715	84	85	0.836697	1.48218	101	150
PFL1005c	chromodomain protein	0.974093	1.17742	217	256	0.979141	1.13485	303	344
PFL1000c	hypothetical protein	1	1	9	6	1	1	9	8
PFL0995c		1	1	22	14	1	1	14	11
PFL0990w	hypothetical protein	0.795138	1.33854	19	26	1	1	24	44
PFL0985c		0.703419	1.18627	10	12	0.877232	1.04	10	10
PFL0980w		0.981813	1.02667	39	38	0.629814	1.54799	65	100
PFL0975w		0.878187	1.17128	93	79	0.649958	1.01139	123	124
PFL0970w	pre-mRNA splicing factor, putative	0.371124	1.13425	58	66	0.646027	1.37321	77	106
PFL0965c		1	1	18	9	1	1	13	9
PFL0960w	D-ribulose-5-phosphate 3-epimerase, putative	0.836474	1.14682	70	61	0.922464	1.81314	49	88
PFL0955c		1	1	24	32	1	1	20	26
PFL0950c	p-type Atpase2	0.947436	1.02528	470	459	0.647983	1.20997	520	629
PFL0945w		1	1	26	25	1	1	17	17
PFL0940c		0.546794	1.22776	35	28	0.034041	1.66525	24	39
PFL0935c	erythrocyte membrane protein 1 (PfEMP1)	0.983992	1.27747	47	36	0.913648	1.01901	53	54
PFL0930w	clathrin heavy chain, putative	0.708472	1.27547	279	356	0.787728	1.23369	356	439
PFL0925w	Formin 2, putative	0.808336	1.21858	45	37	0.861872	1.67581	40	67
PFL0920c		1	1	21	22	1	1	18	22
PFL0915c		1	1	33	15	1	1	14	15
PFL0910c		1	1	57	34	1	1	22	34
PFL0905c		0.367284	1.58	16	10	1	1	9	11
PFL0900c	arginyl-tRNA synthetase, putative	0.838253	1.09438	105	115	0.642443	1.20813	101	122
PFL0895c		0.660521	1.19298	40	48	0.811228	1.25587	43	54
PFL0890c	hypothetical protein	0.185924	1.55785	247	385	0.625617	1.12472	536	602
PFL0885w		0.690581	1.98133	38	74	0.963137	1.02348	126	124
PFL0880c	hypothetical protein	0.92538	1.07611	151	163	0.759361	1.08468	143	155
PFL0875w	hypothetical protein	1	1	23	25	0.714997	1.26471	13	10
PFL0870w	hypothetical protein	0.830758	1.64929	92	152	0.716255	1.19428	136	163
PFL0865w		0.65227	1.23361	73	90	0.550125	1.72669	78	135
PFL0860c	hypothetical protein, conserved	1	1	318	304	1	1	291	335
PFL0855c		1	1	32	23	0.746402	1.48178	25	37
PFL0850w		1	1	13	15	1	1	15	17
PFL0845w		0.720848	1.38532	362	502	0.718251	1.35842	480	652
PFL0840c	hypothetical protein	0.73695	1.03125	22	23	0.745912	1.20086	23	28
PFL0835w	GTP-binding protein, putative	0.667332	1.19386	86	72	0.654311	2.84429	29	82
PFL0830w		0.617032	2.70786	48	18	0.830224	1.90136	29	56
PFL0825c		0.785108	1.50152	33	49	0.632777	1.41772	32	45
PFL0820c		0.895614	1.14685	238	208	0.77259	1.25246	264	330
PFL0815w		0.963534	1.17059	620	725	0.658545	1.4186	491	697
PFL0805w		1	1	18	18	1	1	17	12
PFL0800c		0.917358	1.37021	32	24	1	1	18	12
PFL0795c		0.639187	1.02314	39	40	0.955728	1.12168	51	45
PFL0790w	hypothetical protein	0.798912	1.32215	118	89	0.836349	1.18212	106	90
PFL0785c	signal recognition particle 19 kd protein, putative	1	1	57	71	0.911257	1.12824	85	96
PFL0780w	glycerol-3-phosphate dehydrogenase, putative	0.781386	1.42639	328	468	0.458429	1.54948	287	445
PFL0775w	hypothetical protein	0.915228	1.03315	37	36	0.753453	1.32639	29	38
PFL0770w	seryl-tRNA synthetase, putative	0.639868	1.07588	148	159	0.761635	1.25958	162	204
PFL0765w	hypothetical protein	1	1	18	18	1	1	25	14
PFL0760w		1	1	17	17	0.93752	1.46	9	15
PFL0755c		1	1	17	9	1	1	11	9
PFL0750w		1	1	18	21	1	1	13	12
PFL0745c	hypothetical protein	0.787443	1.05204	57	54	0.810319	1.1871	47	55
PFL0740c	10 kd chaperonin, putative	0.615659	1.47426	183	269	0.603585	1.26744	181	229
PFL0735w	cyclophilin	0.610814	1.19463	53	45	0.823675	1.24225	52	64
PFL0730w	hypothetical protein	0.928109	1.06459	87	92	0.548713	1.34327	84	113
PFL0725w	thioredoxin peroxidase	0.971213	1.12192	77	69	0.753788	1.23978	73	91
PFL0720w	hypothetical protein	0.879913	1.13614	46	40	0.787946	1.01144	44	44
PFL0715w	hypothetical protein	0.943513	2.1028	23	11	1	1	16	39
PFL0710w		1	1	14	9	1	1	14	15
PFL0705c	adrenodoxin-type ferredoxin, putative	0.756713	1.19319	217	259	0.735993	1.32829	185	246
PFL0700w	hypothetical protein	1	1	62	95	0.985324	1.02941	54	56
PFL0695c	geranylgeranyl transferase type2 beta subunit, putative	0.780295	1.16452	70	81	0.945968	1.09109	107	98
PFL0690c		0.579923	2.15753	29	63	1	1	30	41
PFL0685w	hypothetical protein	0.838419	1.14451	138	158	0.921909	1.37824	120	165
PFL0680c	hypothetical protein	0.716135	1.18008	26	31	0.579921	1.39583	24	34
PFL0675c		0.879421	1.04098	24	25	0.966819	1.05316	30	32
PFL0670c	Bi-functional aminoacyl-tRNA synthetase, putative	0.823504	1.22783	58	71	0.616115	1.1886	74	88
PFL0665c	RNA polymerase subunit 8c, putative	1	1	34	61	0.700224	1.10526	80	88
PFL0660w	dynein light chain 1, putative	0.593248	1.43755	119	172	0.700352	1.51389	153	101
PFL0655w	hypothetical protein	0.857228	1.31016	25	19	1	1	23	15
PFL0650c		1	1	24	31	1	1	20	26
PFL0645c		1	1	13	6	1	1	8	6
PFL0640w		1	1	15	16	1	1	20	27
PFL0635c		0.979212	1.06093	279	263	0.761984	1.31747	212	280
PFL0630w	iron-sulfur subunit of succinate dehydrogenase	0.762257	1.14763	215	247	0.795808	1.05192	252	265
PFL0625c	eukaryotic translation initiation factor 3 subunit 10, putative	0.0179994	3.06855	618	201	0.967763	1.04029	447	465
PFL0620c	choline transporter	0.919994	1.31947	248	327	0.64324	1.45902	256	374
PFL0615w	hypothetical protein	0.702769	1.81449	35	63	0.972	1.27069	57	45
PFL0610w		0.451978	1.03992	48	50	0.465619	1.36296	41	55
PFL0605c		0.710693	1.2	12	8	1	1	8	9
PFL0600w	hypothetical protein	0.876687	1.01466	61	62	0.936881	1.06883	77	82
PFL0595c	glutathione peroxidase	1	1	18	23	1	1	19	25
PFL0590c	p-type ATPase, putative	0.437534	1.31443	263	345	0.866015	1.1045	316	349
PFL0585w	PfpUB Plasmodium falciparum polyubiquitin	0.28046	1.49102	2222	3313	0.863514	1.10055	4116	4529
PFL0580w	DNA replication licensing factor mcm5, putative	0.591746	1.28659	357	460	0.829077	1.0662	329	351
PFL0575w		1	1	16	8	1	1	7	7
PFL0570c		1	1	19	17	1	1	13	19
PFL0565w	heat shock protein DNAJ homologue Pfj4	0.745048	1.00408	615	612	0.792811	1.14394	450	515
PFL0560c	minichromosome maintenance protein, putative	0.628976	1.09278	29	32	0.838734	1.13165	36	40
PFL0555c		1	1	13	18	0.677296	1.10033	30	33
PFL0550w		0.876134	1.55319	37	24	0.89504	1.92453	21	41
PFL0545w	kinesin-related protein, putative	0.804925	1.78667	40	23	1	1	22	38
PFL0540w	mannosyltransferase, putative	0.748077	1.3	65	50	0.984389	1.05145	62	65
PFL0535c		1	1	19	14	1	1	14	13
PFL0530c		0.838572	1.17514	166	142	0.835339	1.1152	122	137
PFL0525w		1	1	17	15	1	1	15	16
PFL0520c		1	1	32	22	0.875203	1.23028	32	39
PFL0515w		0.812402	1.16848	22	18	0.848047	1.03265	25	25
PFL0510c		1	1	17	8	1	1	13	10
PFL0505c	hypothetical protein	0.687236	1.03053	92	95	0.4951	1.25634	142	178
PFL0500w	50S ribosomal protein L1, putative	1	1	45	30	1	1	42	49
PFL0495c	ABC transporter, putative	0.865772	1.03486	121	125	0.536191	1.21898	120	146
PFL0490c		0.951969	1.2	141	169	0.754701	1.41227	104	147
PFL0485w	hypothetical protein	0.897828	1.05133	64	60	0.777168	1.10656	61	68
PFL0480w	porphobilinogen deaminase, putative	1	1	26	24	0.869013	1.69388	15	25
PFL0475w	3',5'-cyclic-nucleotide phosphodiesterase, putative	0.770187	1.07558	74	69	0.93546	1.16152	55	64
PFL0470w		0.746252	1.09847	65	59	0.804814	1.15031	81	93
PFL0465c	Zinc finger transcription factor (krox1)	1	1	29	24	0.864361	1.12642	70	79
PFL0460w	u6 snRNA-associated Sm-like protein, putative	0.655366	1.42558	143	204	0.961049	1.09493	257	235
PFL0455c		0.694168	1.42798	35	24	0.598207	1.38694	20	28
PFL0450c		0.690385	1.64385	79	130	0.684875	1.26989	106	134
PFL0445w		0.646788	1.38585	163	225	0.952625	1.05574	193	183
PFL0440c	hypothetical protein	0.930103	1.02274	334	342	0.601688	1.44659	363	525
PFL0435w		0.944634	1.2584	49	39	0.891252	1.56981	27	42
PFL0430w	tim10 homologue, putative	0.537109	1.58522	97	154	0.468059	1.44681	127	184
PFL0425c		1	1	23	14	0.669913	1.34014	20	15
PFL0420w	hypothetical protein	1	1	29	24	1	1	20	28
PFL0415w	acyl carrier protein, mitochondrial precursor, putative	0.774427	1.16124	135	157	0.8343	1.06079	124	117
PFL0410w	hypothetical protein	1	1	15	8	1	1	10	10
PFL0405w	hypothetical protein	0.905434	1.32411	34	25	0.810255	1.35447	35	47
PFL0400w	50S ribosomal protein L29, putative	1	1	30	17	1	1	14	15
PFL0395c		0.411434	1.97315	29	15	1	1	15	17
PFL0390c		1	1	30	15	0.696081	1.45536	22	33
PFL0385c		1	1	18	9	1	1	13	15
PFL0380c	tRNA delta(2)-isopentenylpyrophosphate transferase, putative	1	1	37	31	0.552643	1.40625	32	45
PFL0375w	hypothetical protein	0.742724	1.05973	55	52	0.855238	1.15421	63	73
PFL0370w		1	1	24	13	1	1	17	15
PFL0365c	hypothetical protein	1	1	30	37	1	1	24	16
PFL0360c	hypothetical protein	1	1	24	16	1	1	15	20
PFL0355c		1	1	22	17	0.90495	1.1295	28	31
PFL0350c		0.440994	1.33333	36	27	0.807773	1.92196	35	67
PFL0345w		1	1	12	10	1	1	8	9
PFL0340w		0.388881	1.01923	27	26	0.657547	1.79221	23	41
PFL0335c	eukaryotic translation initiation factor 5, putative	0.984897	1.18602	121	102	0.786902	1.43429	175	251
PFL0330c	DNA-directed RNA polymerase III subunit, putative	0.570338	1.29113	432	335	0.406397	1.2408	324	401
PFL0325w		0.881466	1.75	18	9	0.866012	2.23853	11	24
PFL0320w		1	1	16	11	0.881428	1.19091	13	11
PFL0315c		0.738077	1.21	12	10	0.966471	1.18	18	15
PFL0310c	eukaryotic translation initiation factor 3 subunit 8, putative	0.991487	1.08933	394	362	0.672756	1.37923	296	408
PFL0305c		0.986034	1.13376	36	31	1	1	16	26
PFL0300c		0.932549	1.02732	304	312	0.514212	1.36235	396	540
PFL0295c	hypothetical protein, conserved	0.515906	1.32919	310	233	0.662747	1.40653	322	452
PFL0290w		0.558963	1.17119	59	69	0.484967	1.54747	99	153
PFL0285w	glyoxalase II family protein, putative	0.731359	1.46144	78	114	0.723732	1.24013	91	113
PFL0280c		0.92797	1.21518	290	238	0.765726	1.15264	178	205
PFL0275w		0.958869	1.02762	74	72	0.759477	1.26866	67	85
PFL0270c		0.957078	1.03471	48	46	0.80643	1.77524	31	55
PFL0265w		0.907791	1.25627	70	56	0.784137	1.16335	58	50
PFL0260c		0.90203	1.47205	142	97	0.863108	1.19633	137	115
PFL0255c		0.991823	1.37709	49	36	0.411973	1.37472	44	61
PFL0250w	hypothetical protein	0.964407	1.48507	20	13	0.900978	1.34615	21	28
PFL0245w	hypothetical protein	0.729252	1.24782	126	158	0.787042	1.09697	201	221
PFL0235w		0.914388	1.03795	63	61	0.933074	1.0614	46	48
PFL0230w		0.854217	1.11253	156	174	0.549738	1.21418	260	315
PFL0225c		1	1	33	29	0.943317	1.41176	36	26
PFL0220c	hypothetical protein	1	1	27	33	1	1	20	30
PFL0210c	eukaryotic initiation factor 5a, putative	0.872968	1.01431	2300	2332	0.911378	1.01773	2115	2153
PFL0205w		0.672325	1.4026	32	23	1	1	18	17
PFL0200c		1	1	36	27	0.614294	1.20906	29	35
PFL0195w		1	1	13	18	1	1	14	17
PFL0190w	ubiquitin-conjugating enzyme e2, putative	0.673796	2.09357	68	143	0.965887	1.19422	149	125
PFL0185c	nucleosome assembly protein 1, putative	0.806968	1.0473	640	611	0.89404	1.03308	1105	1070
PFL0180w	cytochrome c1 heme lyase, putative	0.928543	1.40865	123	173	0.656268	1.71178	126	215
PFL0175c	hypothetical protein, conserved	0.535794	1.09862	51	56	0.821567	1.09751	53	48
PFL0170w	hypothetical protein	0.887264	1.129	314	278	0.534768	1.36177	332	452
PFL0165c		0.746039	1.19942	35	42	0.807227	1.07598	44	41
PFL0160w		0.91418	1.22921	61	49	0.750822	1.57353	61	96
PFL0155c		0.892908	1.14085	113	99	0.933986	1.32524	103	137
PFL0150w	origin recognition complex 1 protein	0.810568	1.07842	221	238	0.689525	1.32315	193	256
PFL0145c	high mobility group protein	0.965995	1.40691	2626	3695	0.921047	1.04834	2470	2589
PFL0140w		1	1	28	17	1	1	28	35
PFL0135w		0.954515	1.13333	30	34	0.818225	1.41108	34	48
PFL0130c	hypothetical protein, conserved	0.263865	2.10509	128	61	0.777601	1.25053	143	179
PFL0125c	hypothetical protein	0.814017	1.69565	20	12	0.964111	1.85616	27	15
PFL0120c	cyclophilin, putative	0.898321	1.04516	111	106	0.637109	1.44354	86	124
PFL0115w	hypothetical protein	1	1	12	7	0.774384	1.05	11	7
PFL0110c	PfmpC	0.765313	1.19801	351	421	0.771231	1.00703	387	384
PFL0105w		0.692067	1.125	63	56	0.74357	1.06929	68	64
PFL0100c	ATP dependent RNA helicase, putative	1	1	34	25	1	1	23	25
PFL0095c		0.979398	1.40222	63	45	0.826132	1.17899	51	61
PFL0090c		1	1	12	16	1	1	10	13
PFL0085c	hypothetical protein	1	1	17	9	1	1	11	30
PFL0080c	serine/threonine-protein kinase Nek1, putative	0.970301	1.6166	41	25	1	1	20	35
PFL0075w	XPA binding protein 1, putative	0.783029	1.29126	52	67	0.672072	1.36532	59	81
PFL0070c	hypothetical protein	1	1	16	9	1	1	13	13
PFL0065w	hypothetical protein	1	1	34	31	0.570117	1.70124	24	41
PFL0060w	hypothetical protein	0.724053	1.17631	933	1098	0.759904	1.04303	897	936
PFL0055c	protein with DNAJ domain (resa-like), putative	0.570111	1.06278	24	22	0.91706	1.04	42	40
PFL0050c		0.407361	2.02236	127	63	0.736453	1.30401	142	185
PFL0045c	hypothetical protein	1	1	29	21	0.705305	1.124	25	28
PFL0040c		0.865703	1.11773	74	83	0.875016	1.15558	118	102
PFL0035c	octapeptide-repeat antigen, putative	0.847849	1.16481	188	161	0.987475	1.22026	215	263
PFL0030c	erythrocyte membrane protein 1 (PfEMP1)	1	1	69	44	1	1	50	63
PFL0020w	erythrocyte membrane protein 1 (PfEMP1)	0.867294	1.23625	31	38	1	1	19	27
PFL0015c	rifin	1	1	39	28	1	1	29	26
PFL0010c	rifin	0.981982	1.21849	29	24	0.883715	1.10701	27	30
PFL0005w	erythrocyte membrane protein 1 (PfEMP1)	0.930403	1.24902	95	76	0.876591	1.22391	112	137
PFI1830c	erythrocyte membrane protein 1 (PfEMP1)	0.9326	1.08456	118	109	0.933585	1.32365	176	232
PFI1820w	erythrocyte membrane protein 1 (PfEMP1)	0.66109	1.05814	34	36	0.500037	1.17391	30	35
PFI1815c	rifin	0.965914	1.21868	54	44	0.749697	1.08389	30	32
PFI1810w	rifin	1	1	19	11	1	1	13	15
PFI1805w	rifin	0.711698	1.00837	24	24	1	1	19	17
PFI1800w		0.517011	1.70079	22	13	1	1	14	17
PFI1785w		1	1	13	9	1	1	8	10
PFI1780w	hypothetical protein	0.75081	1.12653	110	98	0.853956	1.17188	128	150
PFI1775w		1	1	14	19	1	1	12	22
PFI1770w		0.599513	1.38872	66	91	0.796495	1.19931	146	175
PFI1765c	hypothetical protein	1	1	46	50	1	1	87	121
PFI1760w	hypothetical protein	0.921837	1.43214	112	160	0.648111	1.36769	253	346
PFI1755c	hypothetical protein	0.897441	1.06672	4002	4269	0.930287	1.09003	3396	3116
PFI1750c		0.733183	1.63445	39	24	0.702982	1.18436	36	42
PFI1745c	hypothetical protein	0.903843	1.45417	145	211	0.989037	1.00073	137	137
PFI1740c	hypothetical protein	0.856738	1.26742	904	1146	0.918717	1.10633	1235	1366
PFI1735c	hypothetical protein	0.908864	1.09493	1803	1646	0.978719	1.17085	1443	1232
PFI1730w	cytoadherence linked asexual protein (CLAG)	0.827955	1.31835	73	56	0.708647	1.59362	47	75
PFI1725w	hypothetical protein	0.68144	1.13652	33	29	0.487164	1.08108	26	28
PFI1720w		0.95801	1.1663	538	628	0.898573	1.24602	640	798
PFI1715w		0.9878	1.26817	51	40	0.885703	1.76421	48	84
PFI1710w		0.371709	1.13565	832	945	0.92139	1.0127	598	590
PFI1705w	hypothetical protein	0.97864	1.09281	277	253	0.533225	1.48845	221	329
PFI1700c		0.814332	1.56825	36	56	0.715959	1.24262	47	59
PFI1695c		0.560357	1.76135	240	423	0.821272	1.05085	482	506
PFI1690c		0.699386	1.28571	75	96	0.784612	1.06815	63	67
PFI1685w		0.67844	1.37969	272	375	0.994142	1.22704	438	537
PFI1680w		0.933363	1.36974	204	280	0.871917	1.3664	237	324
PFI1675w		0.922352	1.01848	54	55	0.977431	1.07074	83	89
PFI1670c	vacuolar ATP synthase subunit E, putative	0.722884	1.32251	256	338	0.882637	1.16326	328	381
PFI1665w		0.985202	1.17724	284	334	0.681821	1.00877	365	368
PFI1660w	hypothetical protein	0.825695	1.06841	80	86	0.799324	1.10842	87	96
PFI1655c		0.835527	1.29661	46	35	0.874377	1.64655	46	76
PFI1650w		0.858166	1.01014	30	30	0.518954	1.25592	42	53
PFI1645c	hypothetical protein	0.957665	1.67656	57	34	0.834385	1.00244	41	41
PFI1640c		0.955936	1.13309	110	124	0.789045	1.16049	181	210
PFI1635w		1	1	14	12	1	1	17	27
PFI1630c		0.983429	1.244	179	223	0.944917	1.02032	206	202
PFI1625c	organelle processing peptidase, putative	0.592431	1.26139	808	1019	0.578293	1.01548	623	614
PFI1620c		0.964384	2.26549	26	11	0.625784	1.39252	11	15
PFI1615w	hypothetical protein	0.964119	1.14016	72	64	0.792031	1.20504	56	67
PFI1610c		1	1	59	23	1	1	13	19
PFI1605w	hypothetical protein	0.80484	1.22115	13	10	1	1	13	15
PFI1600w		0.569542	1.27035	73	92	0.754919	1.11572	92	102
PFI1595c		1	1	35	46	1	1	26	30
PFI1590c		0.667272	1.3226	363	481	0.733941	1.15385	458	528
PFI1585c	30S ribosomal protein S6-like protein, putative	1	1	17	13	1	1	12	17
PFI1580c	DHHC-type zinc finger protein, putative	0.876324	1.43985	53	77	0.700051	1.26434	49	62
PFI1575c	peptide release factor, putative	0.931463	1.53122	91	140	0.746744	1.15878	110	95
PFI1570c	aminopeptidase, putative	0.769569	1.09979	567	624	0.535628	1.36071	320	436
PFI1565w		0.99956	1.10655	1134	1255	0.999217	1.10914	1247	1383
PFI1560c	hypothetical protein	0.920907	1.04242	226	217	0.677689	1.27404	311	396
PFI1555w	hypothetical protein	0.969407	1.05374	1439	1516	1	1	1819	1876
PFI1550c		0.965263	1.08031	184	171	0.906799	1.02493	197	193
PFI1545c	proteosome precursor, putative	0.612671	1.40784	145	205	0.740023	1.23413	202	249
PFI1540w		1	1	16	10	1	1	11	8
PFI1535w		1	1	9	9	1	1	6	10
PFI1525w		0.81958	1.16408	135	116	0.676391	1.24565	149	186
PFI1520w		1	1	34	16	0.98253	1.06699	22	21
PFI1515w	hypothetical protein	1	1	23	27	0.821548	1.07674	42	45
PFI1510w		0.780655	1.47802	108	73	0.98321	1.15645	95	109
PFI1505c		0.887509	1.06092	92	87	0.778954	1.11814	53	47
PFI1500w	hypothetical protein	0.825701	1.22654	54	44	0.690185	2.08566	54	112
PFI1495w		0.705259	1.07234	25	24	1	1	19	24
PFI1490c		0.958948	1.01767	28	29	0.805621	1.33577	27	37
PFI1485c	diacylglycerol kinase, putative	0.663172	1.00374	54	54	0.761979	1.67771	79	132
PFI1480w		0.635257	1.53644	105	69	0.724863	1.17145	111	131
PFI1475w	merozoite surface protein 1, precursor	0.63384	1.38682	868	1204	0.861269	1.14498	1943	1697
PFI1470c	hypothetical protein	0.825156	1.17795	80	94	0.54213	1.27574	57	73
PFI1465w	hypothetical protein	1	1	16	8	1	1	8	8
PFI1460c		1	1	71	64	1	1	98	81
PFI1455c		0.831921	1.04602	25	24	0.574031	1.53774	21	33
PFI1450c	hypothetical protein, conserved	0.898627	1.63107	17	10	0.532112	1.2	8	12
PFI1445w		0.786327	1.32076	1132	1495	0.984782	1.08294	1665	1803
PFI1440w	hypothetical protein	0.918796	1.43567	49	34	0.442047	1.36343	44	60
PFI1430w		0.703311	1.46592	160	234	0.667881	1.44744	119	172
PFI1425w		0.760053	1.58188	29	45	0.965914	1.23809	44	55
PFI1420w	guanylate kinase, putative	1	1	9	10	1	1	10	8
PFI1415w	Serine/Threonine protein kinase, putative	0.817433	1.50691	65	43	0.728477	1.6199	39	64
PFI1410c		1	1	22	13	1	1	12	14
PFI1405c		1	1	2628	2439	1	1	1937	1719
PFI1400c		0.802267	1.47869	31	45	1	1	42	58
PFI1395w	hypothetical protein	0.864139	1.05214	145	138	0.927807	1.33466	100	134
PFI1390w	hypothetical protein	0.811682	1.03333	99	102	0.890603	1	113	113
PFI1385c	hypothetical protein	1	1	16	20	0.985634	1.88235	29	15
PFI1380c		1	1	38	12	1	1	15	10
PFI1375w		0.765736	1.12538	1277	1437	0.840277	1.19216	2034	2425
PFI1370c	phosphatidylserine decarboxylase	0.308901	1.11072	198	220	0.587068	1.16818	232	271
PFI1365w	cytochrome c oxidase subunit, putative	0.43271	1.77657	110	196	0.995461	1.3776	101	139
PFI1360c	serine/threonine protein phosphatase, putative	0.463136	1.39548	124	173	0.664389	1.22588	167	205
PFI1355w		0.918382	1.16404	89	104	0.81387	1.17599	122	143
PFI1350c	hypothetical protein	1	1	26	11	0.732627	1.99291	14	28
PFI1345c		1	1	17	11	1	1	11	11
PFI1340w	fumarate hydratase, putative	0.609364	1.30674	169	221	0.538964	1.16888	234	273
PFI1335w		0.876928	1.14	11	9	1	1	14	27
PFI1330c		0.934074	1.15884	89	104	0.851225	1.12062	117	131
PFI1325w		1	1	22	31	1	1	46	74
PFI1320c		0.951047	1.21136	183	151	0.936938	1.00988	182	184
PFI1315c		1	1	14	26	0.861336	1.52308	20	30
PFI1310w	NAD synthase, putative	0.900885	1.33333	78	58	0.893238	1.37125	47	64
PFI1305w	hypothetical protein	1	1	23	10	1	1	14	13
PFI1300c	hypothetical protein	0.794422	1.10633	44	40	0.83562	1.1561	47	41
PFI1295c	membrane transporter, putative	0.448204	1.15209	105	121	0.786869	1.23509	176	218
PFI1290w	protein kinase, putative	0.744521	1.17391	127	149	0.515875	1.45904	117	171
PFI1285w	hypothetical protein	0.823348	1.22603	18	15	0.999302	1.2	16	14
PFI1280c	protein kinase, putative	0.865008	1.13483	178	202	0.612011	1.38813	276	383
PFI1275w	protein kinase, putative	0.921379	1.1157	68	61	0.802263	1.07751	66	71
PFI1270w		0.931783	1.0328	2507	2427	0.551465	1.15341	1886	2176
PFI1265w		0.908886	1.04682	30	31	1	1	20	29
PFI1260c	Histone deacetylase	0.450293	1.54101	536	827	0.900056	1.0421	608	634
PFI1255w	hypothetical protein, conserved	0.441834	1.68065	257	433	0.831497	1.15118	338	389
PFI1250w	thioredoxin, putative	1	1	36	15	1	1	39	59
PFI1245c	Protein phosphatase-beta	0.713118	1.1127	70	63	0.747606	1.05477	49	52
PFI1240c	prolyl-t-RNA synthase, putative	1	1	24	17	0.694706	1.01905	32	32
PFI1235w		0.8168	1.25636	64	51	0.909382	1.65109	32	53
PFI1230c	hypothetical protein	0.980675	1.01845	28	27	0.64436	1.20225	21	18
PFI1225w		1	1	16	10	0.852626	1.74	7	17
PFI1220w	hypothetical protein	1	1	56	28	1	1	19	18
PFI1215w	splicesome-associated protein, putative	0.486263	1.00937	43	43	0.725465	1.03831	54	52
PFI1210w		0.42191	1.46747	61	42	0.700318	1.20364	60	73
PFI1205c	hypothetical protein	0.767812	1.06498	297	316	0.804305	1.14276	323	283
PFI1200w		0.607912	1.00932	129	130	0.577209	1.37649	126	173
PFI1195c	hypothetical protein	0.833888	1.63158	81	49	1	1	18	31
PFI1190w		0.699666	1.63319	23	37	0.741537	1.51746	48	32
PFI1185c		0.943095	1.07341	173	186	0.521129	1.3254	185	245
PFI1180w	hypothetical protein	0.797466	1.47475	30	44	0.580051	1.50826	73	110
PFI1175c	RNA-binding protein, putative	0.860784	1.15683	464	537	0.731874	1.15735	479	555
PFI1170c	Thioredoxin reductase	0.653407	1.25263	152	190	0.858105	1.01792	167	170
PFI1165c		0.754042	1.12857	24	21	1	1	16	22
PFI1160w		1	1	15	22	1	1	20	23
PFI1155w		1	1	33	20	0.748096	1.06838	25	23
PFI1150w		0.999014	1.18	12	8	1	1	11	14
PFI1145w	hypothetical protein	1	1	19	9	1	1	10	11
PFI1140w	NADPH-cytochrome p450 reductase	0.760327	1.19529	43	51	0.963717	1.01413	57	57
PFI1135c		1	1	62	51	0.793498	1.66194	70	42
PFI1130c	DNA-directed RNA polymerase II, putative	1	1	24	25	1	1	23	24
PFI1125c	3-oxoacyl-(acyl-carrier protein) reductase, putative	0.875834	1.10732	21	23	0.842277	1.10119	19	17
PFI1120c	hypothetical protein	0.829715	1.49143	52	35	0.639619	1.6025	40	64
PFI1115c	pre-mRNA splicing factor protein, putative	0.851848	1.09293	238	260	0.747533	1.16798	279	326
PFI1110w	glutamate--ammonia ligase (glutamine synthetase), putative	0.624018	1.15408	33	38	0.631148	1.02579	36	35
PFI1105w	Phosphoglycerate kinase	0.573878	1.50034	444	667	0.572981	1.25584	792	994
PFI1100w	Para-aminobenzoic acid synthetase	0.812481	1.39852	27	38	1	1	24	30
PFI1095w	hypothetical protein	1	1	20	10	1	1	19	11
PFI1090w	s-adenosylmethionine synthetase, putative	0.340683	1.39307	3337	4648	0.772733	1.01505	3702	3757
PFI1085w	ubiquitin-like protein, putative	0.907061	1.0661	118	126	0.751615	1.11773	134	150
PFI1080w		1	1	18	17	0.966055	1.29255	24	19
PFI1075w		0.708452	1.09278	49	53	0.870953	1.11624	54	61
PFI1070c	hypothetical protein	0.766312	1.87832	45	85	0.759303	1.02396	63	64
PFI1065c	hypothetical protein	0.853575	1.5819	37	23	0.926817	1.3569	30	40
PFI1060w		1	1	25	18	1	1	20	31
PFI1055w	hypothetical protein	1	1	12	18	1	1	11	12
PFI1050c	hypothetical protein	1	1	24	27	1	1	20	28
PFI1045w		1	1	11	11	1	1	11	11
PFI1040c	hypothetical protein	0.820424	1.08372	93	86	0.651696	1.14838	80	92
PFI1035w		1	1	8	9	1	1	8	7
PFI1030c	ubiquitin conjugating enzyme E2, putative	0.764962	1.35117	434	322	0.798243	1.02343	277	284
PFI1025w	RNA-binding protein, putative	0.601789	1.7571	32	56	0.973721	1.5256	29	45
PFI1020c	Inosine-5'-monophosphate dehydrogenase	0.696865	1.16957	293	342	0.547928	1.0008	250	250
PFI1015w		0.732487	3.31214	57	17	0.696384	1.3871	22	30
PFI1010w	hypothetical protein	1	1	17	12	0.884892	1.14286	14	16
PFI1005w	ADP-ribosylation factor-like protein, putative	0.900392	1.24236	134	167	0.57136	1.32085	208	275
PFI1000w		1	1	38	22	1	1	22	22
PFI0995w		0.812062	1.13	11	9	1	1	11	11
PFI0990c	hypothetical protein	0.979079	1.52968	67	44	0.991698	1.42227	68	48
PFI0985c	chaperone protein	1	1	15	19	1	1	22	18
PFI0980w	hypothetical protein	0.786141	1.16847	54	46	0.380791	1.24483	29	36
PFI0975c		0.701539	1.12113	1932	1723	0.74742	1.04122	2436	2536
PFI0970c		0.884008	1.11519	112	101	0.679902	1.34553	148	199
PFI0965w	conserved protein, putative	1	1	42	39	1	1	27	26
PFI0960w	dolichyl-diphosphooligosaccharide--protein-glycotransferase, putative	0.702041	1.54435	90	139	0.738403	1.10033	90	99
PFI0955w	sugar transporter, putative	1	1	24	16	0.804646	1.29947	24	19
PFI0950w	protein disulfide isomerase, putative	0.460567	1.34023	314	421	0.439695	1.08766	361	392
PFI0945w		0.759802	2.57286	51	20	0.4674	2.24566	35	78
PFI0940c		0.935897	1.04086	93	97	0.773004	1.21308	213	258
PFI0935w	DNAJ-like molecular chaperone protein, putative	0.753517	1.16391	556	648	0.921448	1.21647	535	651
PFI0930c	Nucleosome assembly protein	0.846466	1.47821	92	136	0.857623	1.28171	150	192
PFI0925w	gamma-glutamylcysteine synthetase	0.961737	1.64706	31	19	0.845621	3.54546	12	43
PFI0920c	hypothetical protein, conserved	0.987276	1.73956	88	50	0.900998	1.81186	39	70
PFI0915w		0.710419	1.34823	76	103	0.707526	1.019	132	134
PFI0910w	DNA helicase, putative	0.740729	1.18841	62	74	0.70971	1.24535	59	74
PFI0905w	hypothetical protein	1	1	74	105	1	1	74	59
PFI0900w	hypothetical protein	1	1	23	18	1	1	18	13
PFI0895c	hypothetical protein, conserved	0.426733	1.16075	279	324	0.732054	1.07658	359	387
PFI0890c	large ribosomal subunit protein L3, prokaryotic (50S)-like, putative	0.785838	1.20388	72	87	0.962949	1.02595	100	103
PFI0885w	heme binding protein, putative	0.808747	1.16409	343	399	0.85962	1.18396	399	472
PFI0880c	acid phosphatase, putative	0.813989	1.29845	1425	1850	0.958559	1.13966	1518	1730
PFI0875w	Heat shock protein	0.896019	1.05089	3524	3703	0.950763	1.07699	2896	3119
PFI0870w		1	1	9	10	1	1	13	10
PFI0865w	hypothetical protein, conserved	0.919154	1.03777	58	56	0.612769	1.13748	61	70
PFI0860c	ATP-dependant RNA helicase, putative	0.987055	1.0722	28	30	0.855458	1.45902	24	36
PFI0855w		0.932088	1.30061	129	99	0.743199	1.18648	129	153
PFI0850w		1	1	24	22	0.919478	1.08614	27	29
PFI0845w	hypothetical protein	1	1	17	28	0.654258	1.8399	38	70
PFI0840w	hypothetical protein	1	1	30	11	1	1	11	19
PFI0835c	N-glycosylase/DNA lyase, putative	0.353111	1.85385	48	26	0.810972	1.01659	42	43
PFI0830c		0.863209	1.02616	203	208	0.673532	1.25661	208	262
PFI0825w		0.724728	1.07347	79	74	0.787978	1.2435	85	105
PFI0820c	RNA-binding protein, putative	0.511937	1.32235	85	112	0.698217	1.14929	78	89
PFI0815c	hypothetical protein, conserved	0.483617	1.5748	20	13	1	1	8	11
PFI0810c		0.352883	1.92508	31	59	0.449181	1.56801	79	125
PFI0805w		0.875402	1.16473	50	43	0.992293	1.06133	38	40
PFI0800c	hypothetical protein	1	1	48	50	1	1	54	62
PFI0795w	hypothetical protein	0.850604	1.03992	53	55	0.560588	1.49057	48	71
PFI0790w		1	1	24	12	1	1	8	20
PFI0785c	transporter, putative	0.890321	1.08976	110	120	0.547212	1.3338	143	191
PFI0780w		0.78047	1.91145	123	235	0.683749	1.26245	229	289
PFI0775w	glycolipid transfer protein, putative	1	1	40	18	0.441537	3.09896	19	60
PFI0770c		0.931007	1.27375	79	62	0.715121	1.55122	41	64
PFI0765w		0.957258	1.14498	101	115	0.896602	1.23785	177	219
PFI0760w		0.429234	1.056	13	13	1	1	7	8
PFI0755c	6-phosphofructokinase, putative	0.934859	1.02615	956	981	0.893734	1.04567	749	783
PFI0750c		0.609397	1.22671	32	40	0.523458	1.2973	22	29
PFI0745w		1	1	7	9	1	1	8	4
PFI0740c	ubiquitin conjugating enzyme, putative	0.774052	1.17421	489	574	0.643025	1.11611	433	484
PFI0735c	NADH dehydrogenase, putative	0.95125	1.06297	67	71	0.700646	1.51198	46	69
PFI0730w		1	1	9	9	1	1	11	9
PFI0725c		0.79447	1.25383	57	46	0.732652	1.6087	35	56
PFI0720w	hypothetical protein	0.764114	1.20775	1434	1732	0.610699	1.14818	1126	1293
PFI0715w	hypothetical protein, conserved	0.632222	1.51213	78	118	0.828063	1.28656	84	108
PFI0710c		0.980487	1.2651	30	38	0.608544	1.67939	26	44
PFI0705w	hypothetical protein, conserved	0.971883	1.22998	60	49	0.811576	1.06146	83	78
PFI0700c	Met-10+ like protein, putative	0.934972	1.05214	54	57	0.902991	1.36871	36	49
PFI0695c	phospholipid or glycerol acyltransferase, putative	0.741932	1.17944	103	122	0.788364	1.12662	92	104
PFI0690c		0.654856	1.57349	55	35	0.826313	1.39213	64	88
PFI0685w	pseudouridylate synthase, putative	0.900276	1.14044	77	88	0.61015	1.23109	97	119
PFI0680c	hypothetical protein	1	1	19	19	1	1	18	19
PFI0675w		0.88587	1.06674	578	617	0.754031	1.20202	1432	1721
PFI0670w	hypothetical protein, conserved	1	1	34	22	1	1	17	12
PFI0665w		1	1	15	11	1	1	14	20
PFI0660c	protease, putative	0.933706	1.11025	72	64	0.805826	1.15987	74	64
PFI0655c		0.962413	1.09023	15	13	1	1	12	13
PFI0650c		0.407908	1.28125	42	53	0.336318	1.60417	38	62
PFI0645w	EF-1B	0.93471	1.04747	1247	1306	0.909267	1.19866	986	1182
PFI0640c	hypothetical protein	0.919719	2.08257	45	22	0.892682	1.70068	15	25
PFI0635c		0.966767	1.05089	303	318	0.600709	1.65754	237	394
PFI0630w	26S proteasome regulatory subunit, putative	0.986225	1.05767	853	902	0.778568	1.28846	915	1178
PFI0625c		1	1	25	25	1	1	21	17
PFI0620w		1	1	95	97	0.574312	1.52365	118	180
PFI0615w		1	1	31	9	1	1	15	14
PFI0610w	hypothetical protein	0.960585	1.04	36	35	0.807339	1	61	61
PFI0605c	hypothetical protein, conserved	0.569618	1.75033	450	787	0.82953	1.12758	441	497
PFI0600w		1	1	6	6	1	1	7	5
PFI0595c	hypothetical protein	0.841301	1.26	13	8	1	1	8	8
PFI0590c		0.865238	1.45049	75	52	0.575468	1.12865	51	58
PFI0585c	hypothetical protein	1	1	26	27	1	1	31	30
PFI0580c		0.756671	1.12451	782	880	0.922511	1.1115	823	915
PFI0575c	hypothetical protein	0.942284	1.41915	64	90	0.863544	1.46505	74	109
PFI0570w	GTP-binding protein, putative	0.704395	1.64218	69	42	0.76329	1.67583	51	85
PFI0565w		0.982723	1.73602	56	32	0.821818	2.49346	31	76
PFI0560c		1	1	10	7	1	1	10	26
PFI0555c		0.817857	1.1555	37	43	0.782546	1.16248	52	60
PFI0550w	hypothetical protein	1	1	18	14	1	1	10	12
PFI0545w		0.915626	2.07299	28	14	1	1	14	57
PFI0540w		0.864767	1.13516	98	112	0.842952	1.47325	193	284
PFI0535w	hypothetical protein	1	1	4281	3932	1	1	3013	2995
PFI0530c	DNA primase, large subunit, putative	0.604457	1.56799	116	182	0.563169	1.3056	129	168
PFI0525w	nucleotide binding protein, putative	0.647098	1.83712	53	97	0.674985	1.06	74	70
PFI0520w	actin-like protein, putative	1	1	12	8	0.89359	1.06711	16	15
PFI0515w		0.70002	1.11347	80	89	0.619489	1.36357	136	185
PFI0510c		0.734174	1.42282	15	21	1	1	13	9
PFI0505c		1	1	31	23	0.666776	1.2379	25	31
PFI0500w	hypothetical protein	0.894383	1.03548	64	62	0.800041	1.16693	63	73
PFI0495w		1	1	31	11	0.469617	2.05686	30	62
PFI0490c	hypothetical protein	0.862116	1.48383	229	340	0.724859	1.13231	280	318
PFI0485c		1	1	33	28	0.757553	1.00952	21	21
PFI0480w	helicase with Zn-finger motif, putative	1	1	32	12	1	1	14	16
PFI0475w	small nuclear ribonucleoprotein (snRNP), putative	0.72535	1.29174	109	141	0.777903	1.04693	207	216
PFI0470w	FHA domain protein, putative	0.533962	1.03357	42	43	0.80295	1.00212	47	47
PFI0465c		0.848443	1.20954	48	58	0.834401	1.29969	97	126
PFI0460w		0.695179	1.14305	86	75	0.880625	1.02561	92	90
PFI0455w	exoribonuclease, putative	0.573154	1.28345	303	389	0.895674	1.26104	236	297
PFI0450c	apoptosis-related protein, putative	0.837473	1.66434	24	14	1	1	18	20
PFI0445c		1	1	27	14	1	1	14	12
PFI0440w	hypothetical protein	1	1	23	14	1	1	21	17
PFI0435c		0.870704	1.2	12	9	0.45292	1.35398	15	11
PFI0430c		0.895843	1.23153	25	20	0.66668	1.27723	20	26
PFI0425w	transporter, putative	0.819446	1.12112	68	76	0.825558	1.05085	59	62
PFI0420c	tRNA pseudouridine synthase, putative	0.753956	1.42151	34	49	0.725932	1.52621	50	76
PFI0415c	ribosomal RNA methyltransferase, putative	1	1	15	19	1	1	22	17
PFI0410c		0.876589	1.26939	31	25	0.453891	2.36693	39	92
PFI0405w	hypothetical protein	0.464148	1.08555	37	34	0.639968	1.03299	49	50
PFI0400c	hypothetical protein	0.848839	1.05827	145	137	0.940107	1.27661	115	146
PFI0395w		1	1	15	23	0.725768	1.14041	29	33
PFI0390c	hypothetical protein	0.940845	1.05923	44	47	0.7156	1.58371	22	35
PFI0385c	S1/P1nuclease, putative	0.972142	1.02827	28	29	0.655787	1.16296	27	31
PFI0380c	formylmethionine deformylase, putative	0.944883	1.14	60	68	0.78773	1.50832	54	82
PFI0375w	ribosomal protein L35 with long N-terminal extension, putative	0.980007	1.11489	69	62	0.978524	1.31141	143	187
PFI0370c	subunit of proteaseome activator complex, putative	0.717476	1.72222	56	96	0.851799	1.10959	97	88
PFI0365w		0.84422	1.51319	63	42	0.577708	1.28674	56	72
PFI0360c		0.972635	1.11006	117	105	0.731812	1.43255	115	165
PFI0355c	ATP-dependent heat shock protein, putative	1	1	32	19	0.480054	1.70107	28	48
PFI0350c		0.70629	1.28729	18	23	0.800914	1.64368	17	29
PFI0345w		0.959379	1.15035	86	99	0.638557	1.18714	70	83
PFI0340c	hypothetical protein	0.965366	1.3746	43	32	0.739371	1.70588	31	52
PFI0335w		0.72609	1.11167	66	59	0.861086	1.05368	80	84
PFI0330c		0.917667	1.26087	32	41	0.772555	1.31752	27	36
PFI0325c	hypothetical protein	0.544129	1.02662	248	255	0.850948	1.1542	238	275
PFI0320w		0.854239	1.05187	37	35	0.519878	1.38624	38	52
PFI0315c		1	1	23	15	1	1	16	12
PFI0310w		0.767964	1.23754	42	34	0.793644	1.40714	28	39
PFI0305c	hypothetical protein	1	1	16	12	1	1	11	27
PFI0300w	developmental protein, putative	0.728535	1.24826	54	43	0.889617	1.71462	43	74
PFI0295c	hypothetical protein	1	1	15	16	1	1	16	20
PFI0290c	beta subunit of coatomer complex, putative	0.750315	2	41	21	1	1	22	32
PFI0285w		1	1	38	13	0.799296	1.07742	16	17
PFI0280c	hypothetical protein, conserved	0.84644	1.11431	101	112	0.795729	1.46625	80	117
PFI0275w		1	1	12	11	1	1	11	6
PFI0270w	hypothetical protein	0.836859	1.18943	855	1017	0.860334	1.01556	1044	1028
PFI0265c	rhoptry protein, putative	0.867824	1.26683	1156	1464	0.908455	1.01466	1461	1440
PFI0260c		1	1	27	7	1	1	8	7
PFI0255c	mitochondrial carrier protein, putative	0.870764	3.61165	37	10	1	1	14	16
PFI0250c	hypothetical protein	0.535843	1.05208	77	81	0.922994	1.15779	111	96
PFI0245c		1	1	8	7	1	1	19	10
PFI0240c	E1-E2_ATPase/hydrolase, putative	0.817896	1.68421	42	25	0.677209	1.17234	50	59
PFI0235w		0.461543	1.18561	149	176	0.721491	1.36259	122	166
PFI0230c	hypothetical protein, conserved	0.968031	1.19276	77	92	0.71286	1.17018	142	166
PFI0225w		0.936665	1.07438	65	61	0.902366	1.014	86	87
PFI0220w	prefoldin subunit, putative	1	1	35	12	1	1	20	14
PFI0215c	signal peptidase, putative	0.689987	1.26972	227	288	0.843697	1.02444	307	314
PFI0210c	hypothetical protein	1	1	18	11	1	1	9	14
PFI0205w	hypothetical protein	1	1	18	11	1	1	13	8
PFI0200c	adapter-related protein, putative	0.647794	1.63	16	9	1	1	11	13
PFI0195c		0.975368	1.10196	72	79	0.87656	1.09889	81	89
PFI0190w	ribosomal protein L32, putative	0.979615	1.01064	361	357	0.471955	1.46898	348	512
PFI0185w	hypothetical protein	1	1	25	13	1	1	11	9
PFI0180w	alpha tubulin	0.658913	1.0017	59	59	0.694282	1.05128	49	47
PFI0175w		0.846301	1.26154	49	39	0.518153	1.29037	74	95
PFI0170w		0.851258	1.04361	32	34	0.754362	1.69159	21	36
PFI0165c	DEAD/DEAH box helicase, putative	0.956593	1.03566	64	62	0.930614	1.34959	49	66
PFI0160w	hypothetical protein	0.942454	1.31043	39	52	0.94013	1.18598	83	70
PFI0150c	hypothetical protein	1	1	37	22	0.546373	1.93474	52	101
PFI0145w	hypothetical protein	1	1	27	10	0.889381	1.1	29	32
PFI0135c	papain family cysteine protease, putative	0.726691	1.09965	114	126	0.903319	1.82062	75	136
PFI0130c	hypothetical protein	0.800269	1.11248	57	63	0.904491	1.12447	47	53
PFI0125c	hypothetical protein	1	1	18	10	1	1	16	17
PFI0120c	hypothetical protein	0.932689	1.60092	35	22	0.872875	1.12108	22	25
PFI0115c	hypothetical protein	1	1	15	20	0.643742	1.12717	20	17
PFI0110c	hypothetical protein	0.891158	1.04143	212	221	0.740148	1.06716	243	228
PFI0105c	hypothetical protein	1	1	28	27	0.834998	1.2467	23	28
PFI0100c	hypothetical protein	1	1	34	15	0.770007	1.66234	23	38
PFI0095c	hypothetical protein	0.776198	1.21875	39	32	0.89114	1.49007	30	45
PFI0090c	hypothetical protein	0.367513	1.58	16	8	1	1	10	18
PFI0085c	hypothetical protein	0.54294	1.26228	96	121	0.617791	1.59016	110	175
PFI0080w	stevor	1	1	22	18	1	1	16	19
PFI0075w	rifin	1	1	23	29	1	1	16	20
PFI0070w	rifin	0.536161	1.01053	29	29	0.728167	1.34483	20	27
PFI0065w	rifin	0.675016	1.51381	27	18	0.92096	1.23383	20	25
PFI0060c		1	1	44	38	1	1	55	67
PFI0055c	rifin	1	1	42	28	1	1	14	10
PFI0050c	rifin	1	1	17	17	1	1	14	23
PFI0045c	stevor	0.65778	1.06371	36	38	1	1	36	30
PFI0040c		1	1	96	127	1	1	44	23
PFI0035c	rifin	0.926977	1.43478	50	35	0.861769	1.05483	40	38
PFI0030c	rifin	0.863416	1.14079	32	28	0.63417	1.18085	28	33
PFI0025c	rifin	0.912322	1.49633	61	41	0.536793	1.45633	46	67
PFI0020w	rifin	1	1	48	48	1	1	33	39
PFI0015c	rifin	0.404828	1.76531	69	39	0.826111	1.01556	26	26
PFI0010c	rifin	0.475538	1.89048	40	21	0.835992	1.11556	23	25
PFI0005w	erythrocyte membrane protein 1 (PfEMP1)	0.883356	1.22707	158	194	0.938059	1.15074	141	163
PFE1640w		1	1	29	11	1	1	15	26
PFE1635w		0.603697	1.9403	39	20	0.433302	1.4141	23	32
PFE1630w	rifin	0.6381	1.14035	23	26	0.403526	1.19018	16	19
PFE1625c		1	1	12	9	1	1	11	20
PFE1620c		1	1	14	12	1	1	6	13
PFE1615c	hypothetical protein	1	1	27	34	0.402176	1.56504	49	77
PFE1605w	protein with DNAJ domain	0.975817	1.26354	96	121	0.693686	1.01709	268	263
PFE1600w		0.611473	1.22773	400	491	0.606828	1.29915	716	930
PFE1595c	hypothetical protein	1	1	22	24	0.76582	1.43662	31	21
PFE1590w	early transcribed membrane protein	0.809967	1.44586	1459	2110	0.888767	1.14932	2535	2206
PFE1570c		1	1	22	15	0.770855	2.82667	15	42
PFE1565w		1	1	17	20	1	1	26	40
PFE1560c		0.945617	1.2449	31	25	1	1	25	32
PFE1555c		1	1	37	19	0.990901	1.00493	20	20
PFE1550w	hypothetical protein	0.255395	1.05	11	6	1	1	8	9
PFE1545c	diaphanous homolog, putative	0.713781	1.77451	54	31	0.570136	1.37884	29	40
PFE1540w		0.896672	1.17686	54	46	0.548028	1.12009	43	49
PFE1535w		0.698514	1.05479	37	39	0.800457	1.08659	36	39
PFE1530c	hypothetical protein, conserved	1	1	32	19	0.778367	1.02614	31	31
PFE1525w	hypothetical protein	0.336403	1.06471	18	17	1	1	10	17
PFE1520c		0.810582	1.29268	21	16	1	1	18	25
PFE1515w	hypothetical protein	0.79682	1.57674	34	22	0.806342	1.73276	23	40
PFE1510c	Phosphoenolpyruvate/phosphate translocator precursor, putative	0.603135	1.43095	138	198	0.740563	1.39053	230	320
PFE1505w	hypothetical protein	1	1	17	13	1	1	12	19
PFE1500c		1	1	15	7	1	1	7	11
PFE1490c	hypothetical protein	0.840494	1.2327	1080	1331	0.849254	1.14166	1143	1305
PFE1485w		0.400288	1.49446	81	54	0.927406	1.31373	80	61
PFE1480c		0.744736	1.14557	16	18	1	1	11	19
PFE1470w	cell cycle regulator protein, putative	1	1	11	9	1	1	11	12
PFE1465w	hypothetical protein	0.700406	1.61215	21	35	0.659339	1.39588	44	61
PFE1460w	hypothetical protein	0.850674	1.36135	16	12	1	1	17	21
PFE1455w	sugar transporter, putative	0.998104	1.08034	63	59	0.832742	1.3676	32	44
PFE1450c	hypothetical protein, conserved	1	1	11	11	1	1	14	14
PFE1445c	hypothetical protein	0.892958	1.04929	311	296	0.836857	1.09156	294	321
PFE1440c		1	1	54	63	1	1	35	39
PFE1435c		0.925482	1.58281	48	76	0.875651	1.70044	45	77
PFE1430c	cyclophilin, putative	0.453575	1.18675	20	17	0.81956	1.12019	21	23
PFE1425c		0.990562	1.0037	840	837	0.964564	1.04489	731	764
PFE1420w		0.910365	1.2175	40	49	0.850801	1.28571	32	41
PFE1415w	cell cycle regulator with zn-finger domain, putative	0.834198	1.12272	236	265	0.677172	1.12794	362	408
PFE1410c		1	1	22	13	0.949467	1.11336	25	28
PFE1405c	eukaryotic translation initiation factor 3, subunit 6	0.787285	1.30042	62	48	0.542182	1.7557	31	54
PFE1400c	beta adaptin protein, putative	0.786923	1.14772	505	580	0.614274	1.22278	420	513
PFE1395c		0.87251	1.56858	45	71	0.993191	1.14453	51	59
PFE1390w	RNA helicase-1	0.956301	1.17241	119	102	0.634121	1.28884	128	165
PFE1375c	hypothetical protein	0.753833	1.05067	105	110	0.467501	1.30625	96	125
PFE1370w		0.693659	1.10192	862	782	0.802643	1.245	845	1052
PFE1365w	hypothetical protein	0.855914	1.30161	153	118	0.800009	1.3067	155	203
PFE1360c	methionine aminopeptidase, putative	0.674677	1.17386	171	201	0.614644	1.558	146	227
PFE1355c	ubiquitin carboxyl-terminal hydrolase, putative	0.723674	1.12268	173	194	0.996103	1.57607	136	86
PFE1350c	ubiquitin-conjugating enzyme, putative	0.500249	1.42924	533	762	0.53738	1.21744	795	968
PFE1345c		0.91874	1.07163	179	192	0.846886	1.09298	298	326
PFE1340w	transmembrane protein, putative	1	1	22	21	0.84375	1.26263	20	25
PFE1335c		0.759685	1.27287	195	248	0.768853	1.22945	268	329
PFE1330c	hypothetical protein	0.754933	1.1443	34	30	0.650164	1.34021	49	65
PFE1325w		1	1	17	8	1	1	9	14
PFE1320w		0.638458	1.33888	64	48	0.626461	1.68474	50	84
PFE1315w	hypothetical protein	1	1	16	30	0.82097	1.11877	29	26
PFE1310c		0.621738	1.49456	83	124	0.722544	1.2584	95	120
PFE1305c		0.817717	1.2165	184	224	0.561438	1.16077	235	272
PFE1300w	hypothetical protein	1	1	10	6	1	1	10	12
PFE1295c	hypothetical protein	0.400941	1.10646	26	29	0.773757	1.17708	29	34
PFE1290w	serine/threonine-protein kinase Nek1, putative	1	1	21	15	1	1	13	18
PFE1285w		0.664968	1.46812	552	810	0.834466	1.00602	853	848
PFE1280w		0.881714	1.23207	172	211	0.514432	1.2233	165	202
PFE1275c	RNA methyltransferase, putative	0.883097	1.33333	117	156	0.723111	1.46509	85	124
PFE1270c		0.900793	1.21543	76	62	0.669453	1.14947	56	65
PFE1265w	G-protein coupled receptor, putative	1	1	32	33	1	1	22	17
PFE1260c	hypothetical protein	0.891914	1.13616	113	129	0.812111	1.18403	136	115
PFE1255w		0.888771	1.04174	122	127	0.626025	1.61623	91	147
PFE1250w	long-chain fatty acid CoA ligase, putative	0.810295	1.12134	1250	1402	0.8047	1.21727	1321	1607
PFE1245w	zinc finger protein, putative	0.663238	1.32889	225	299	0.685626	1.18315	300	355
PFE1240w	hypothetical protein, conserved	0.937432	1.15378	120	139	0.5806	1.28889	158	203
PFE1235c		1	1	21	19	0.969049	1.26786	21	17
PFE1230c	hypothetical protein, conserved	0.554429	1.37253	278	382	0.53433	1.34566	387	521
PFE1225w	50S ribosomal subunit protein L12, putative	1	1	30	50	0.999388	1.47042	36	52
PFE1220w		1	1	20	17	1	1	16	29
PFE1215c		0.694976	1.09516	64	70	0.753293	1.38625	61	85
PFE1210c		0.971139	1.12468	43	39	0.85649	1.03608	39	40
PFE1205c	hypothetical protein	0.354142	1.12579	36	32	0.974081	1.01229	41	41
PFE1200w		1	1	11	11	1	1	9	18
PFE1195w	karyopherin beta	0.994784	1.04072	1039	1081	0.848279	1.33076	766	1019
PFE1190c	hypothetical protein	0.889022	1.03842	200	208	0.650018	1.47738	164	242
PFE1185w	transporter, putative	1	1	17	18	0.990252	1.12587	14	16
PFE1180c	hypothetical protein	1	1	14	10	0.883373	1.04	9	10
PFE1175w		1	1	11	11	1	1	10	12
PFE1170w	hypothetical protein	0.837422	1.33491	42	57	0.737625	1.36854	43	58
PFE1165c		0.699899	1.03873	101	105	0.676142	1.33815	152	204
PFE1160w		0.489509	1.07253	46	49	0.483053	1.34896	38	52
PFE1155c	mitochondrial processing peptidase alpha subunit, putative	0.762246	1.77422	106	189	0.595185	1.46191	104	152
PFE1150w	multidrug resistance protein	0.267431	1.63017	322	524	0.772644	1.03959	520	541
PFE1145w		1	1	14	12	1	1	10	8
PFE1140c		0.839263	1.79132	48	87	0.704167	1.50342	73	110
PFE1135w	hypothetical protein, conserved	1	1	9	8	1	1	19	20
PFE1130w	hypothetical protein	0.734809	1.46732	376	552	0.583091	1.44145	493	710
PFE1125w	50S ribosomal subunit protein L17, putative	1	1	24	18	0.273218	2.32639	14	34
PFE1120w	hypothetical protein	0.957105	1.03975	131	136	0.503611	1.68314	212	358
PFE1115c	s-adenosylmethionine-dependent methyltransferase, putative	0.967789	1.04354	144	138	0.686806	1.12576	180	202
PFE1110w		1	1	46	51	0.877621	2.13074	57	121
PFE1105c		1	1	12	9	0.334248	1.36	10	14
PFE1100w		1	1	61	61	0.608633	1.15008	123	141
PFE1095w		0.0994521	1.46	15	6	1	1	7	18
PFE1090w	nuceotide binding protein, putative	1	1	22	10	1	1	11	13
PFE1085w		0.882425	1.0796	40	43	0.947613	1.14177	40	45
PFE1080w	ribosomal large subunit pseudouridylate synthase, putative	0.819276	1.10778	33	37	0.599461	1.27704	38	48
PFE1075c	hypothetical protein	1	1	26	7	0.698373	1.17	12	8
PFE1070c		1	1	18	10	0.953021	1.07826	12	12
PFE1065w		1	1	23	9	1	1	12	14
PFE1060c		1	1	28	25	1	1	16	23
PFE1055c		0.775927	1.47396	85	58	0.641372	1.38443	81	112
PFE1050w	adenosylhomocysteinase(S-adenosyl-L-homocysteine hydrolase)	0.706768	1.14462	1247	1427	0.421216	1.42367	924	1315
PFE1045c	hypothetical protein	1	1	10	12	0.816005	1.40845	14	20
PFE1040c		0.911545	1.45238	37	25	0.799613	2.18103	23	51
PFE1035c	BIS(5'-nucleosyl)-tetraphosphatase (diadenosine tetraphosphatase), putative	0.750615	1.11037	730	811	0.628961	1.5186	661	1004
PFE1030c	phosphomethylpyrimidine kinase, putative	0.500302	1.76945	69	123	0.747971	1.18369	131	155
PFE1025c		0.818727	1.56072	39	60	0.982374	1.21095	62	75
PFE1020w		0.651115	1.57995	89	140	0.49963	1.56787	116	183
PFE1015c		1	1	11	10	0.989805	1.19	20	24
PFE1010w	protein phosphatase 2c, putative	0.950897	1.0352	109	105	0.59464	1.23585	85	105
PFE1005w		0.916649	1.11137	872	785	0.929025	1.1733	497	584
PFE1000c	hypothetical protein	0.719935	1.77465	63	36	0.670333	1.21941	47	58
PFE0995c		0.873217	1.04578	264	276	0.797254	1.07488	305	327
PFE0990w		1	1	35	10	1	1	12	18
PFE0985w		1	1	35	16	0.527051	2.18846	26	57
PFE0980c		1	1	22	21	0.732709	1.14085	16	14
PFE0975c	40S ribosomal subunit protein S24, putative	0.302282	1.64293	369	607	0.658489	1.12259	576	647
PFE0970w	cytochrome c oxidase assembly protein (heme A: farnesyltransferase), putative	0.920156	1.13044	99	112	0.940538	1.05854	84	89
PFE0965c	vacuolar ATP synthetase, putative	0.339285	1.53246	1143	1751	0.851625	1.23591	2282	1847
PFE0960w		0.930091	1.06303	24	25	0.856733	1.1	51	46
PFE0955w		1	1	31	25	1	1	21	24
PFE0950c		1	1	15	10	0.893559	1.09901	10	11
PFE0945c		1	1	17	16	1	1	13	10
PFE0940c	hypothetical protein	1	1	11	6	1	1	7	4
PFE0935c		0.542893	1.32	13	9	1	1	11	17
PFE0930w	hypothetical protein, conserved	0.971544	1.01252	105	104	0.808616	1.40724	113	159
PFE0925c	snrnp protein, putative	0.942695	1.06044	124	132	0.966334	1.12707	151	170
PFE0920c		1	1	18	13	0.388217	1.27976	17	22
PFE0915c	proteasome subunit beta type 1	0.365954	1.41696	562	797	0.873692	1.01791	847	832
PFE0910w	hypothetical protein	1	1	35	63	1	1	53	85
PFE0905w	hypothetical protein	0.827681	1.07534	120	112	0.741609	1.24797	111	138
PFE0900w		0.860312	1.52242	68	45	0.755286	1.77778	44	78
PFE0895c	Zinc finger protein, putative	0.933308	1.03748	67	69	0.773897	1.24615	57	46
PFE0890c		1	1	36	26	0.977554	1.12931	35	39
PFE0885w		0.87412	1.11157	947	1052	0.687411	1.17314	600	704
PFE0880c	f-actin capping protein beta subunit, putative	1	1	29	28	0.895706	1.19259	16	14
PFE0875c	hypothetical protein, conserved	0.963961	1.31875	32	42	1	1	18	19
PFE0870w	transcriptional regulator, putative	0.716422	1.17328	192	164	0.718509	1.09167	204	223
PFE0865c	splicing factor, putative	0.805335	1.05825	1150	1087	0.841306	1.20849	971	1173
PFE0860c		0.740266	1.61552	92	57	0.702572	1.41026	27	39
PFE0855c	hypothetical protein	0.809564	1.15772	30	35	0.791499	1.16894	43	37
PFE0850w	hypothetical protein, conserved	0.92412	1.13999	474	540	0.918433	1.04755	509	533
PFE0845c	60S ribosomal subunit protein L8, putative	0.823922	1.17283	3148	3692	0.911938	1.05037	2755	2622
PFE0840c		0.95765	1.04701	47	49	0.893884	1.17413	60	71
PFE0835w	ubiquitin carboxyl-terminal hydrolase 2, putative	1	1	14	11	1	1	13	10
PFE0830c	unknown protein, mb2	0.889253	1.05576	27	28	0.815867	1.67984	25	43
PFE0825w	transporter, putative	0.842405	1.24941	53	42	0.965872	1.0866	49	53
PFE0820c	hypothetical protein, conserved	0.951671	1.28939	40	31	0.957075	1.98133	48	96
PFE0815w	hypothetical protein	0.852346	1.09259	579	633	0.625391	1.17846	434	511
PFE0810c	40S ribosomal subunit protein S14, putative	0.674988	1.22435	845	1035	0.980608	1.10583	866	783
PFE0805w	cation-transporting ATPase 1	0.971663	1.03967	63	61	0.612091	1.00998	40	41
PFE0800w		1	1	29	26	0.73199	1.41202	23	33
PFE0795c	nif-like protein, putative	0.595278	1.11209	216	240	0.803047	1.27057	169	215
PFE0790c	hypothetical protein, conserved	0.903874	2.0625	54	112	0.808194	1.17884	107	126
PFE0785c	hypothetical protein	0.396627	1.51178	552	834	0.919313	1.12208	952	1068
PFE0780w		0.51238	1.06716	13	14	0.94378	1.42748	13	19
PFE0775c	hypothetical protein	0.851407	1.10264	38	34	0.468464	2	27	54
PFE0770w		0.813326	1.13167	32	28	0.735253	1.15206	39	45
PFE0765w	phosphatidylinositol 3-kinase, putative	0.905733	1.02732	105	103	0.503358	1.20843	85	103
PFE0760w	hypothetical protein	1	1	24	7	1	1	8	8
PFE0755c	hypothetical protein	0.998991	1.07322	51	48	0.911297	2.88263	61	21
PFE0750c	hypothetical protein, conserved	0.743783	1.3254	25	33	0.662781	1.40113	106	149
PFE0745w		0.538837	1.07282	21	22	1	1	25	28
PFE0740c		1	1	15	16	0.950852	1.05674	15	14
PFE0735w	hypothetical protein	1	1	25	14	1	1	11	12
PFE0730c	ribose 5-phosphate epimerase, putative	0.558582	1.54106	180	278	0.63405	1.19938	257	308
PFE0725c	hypothetical protein	0.962085	1.22373	126	154	0.958533	1.15713	184	159
PFE0715w	asparagine -- tRNA ligase, putative	1	1	21	24	0.705569	1.27407	27	34
PFE0710w	hypothetical protein	0.781506	1.2327	32	39	0.760647	1.26437	44	55
PFE0705c	helicase, belonging to UvrD family, putative	0.940772	1.04202	48	50	0.704164	1.72047	51	87
PFE0700c	hypothetical protein, conserved	0.886679	2.24011	85	38	0.881763	1.03022	36	38
PFE0695w	hypothetical protein	0.375137	1.88647	41	78	0.5986	1.19852	81	68
PFE0690c		0.785442	1.21135	185	224	0.804826	1.14532	198	226
PFE0685w	hypothetical protein	1	1	13	16	1	1	8	9
PFE0680w		1	1	19	13	1	1	18	12
PFE0675c	deoxyribodipyrimidine photolyase (photoreactivating enzyme, DNA photolyase), putative	0.715449	1.2601	136	172	0.875642	1.24859	142	177
PFE0670w	hypothetical protein	1	1	18	27	0.786812	1.00424	71	71
PFE0665c	GTP-binding protein, putative	0.826401	1.49063	48	32	0.929591	1.21543	38	31
PFE0660c	uridine phosphorylase, putative	0.794262	1.18962	2060	2451	0.746127	1.06019	2200	2332
PFE0655w		0.873991	1.15861	95	110	0.680378	1.18381	132	157
PFE0650c		1	1	14	16	0.416274	1.53333	11	16
PFE0645w		0.790845	2.12577	49	103	0.575713	1.51858	62	94
PFE0640w		1	1	14	22	1	1	23	22
PFE0635c		1	1	13	8	1	1	10	8
PFE0630c	orotate phosphoribosyltransferase, putative	0.900478	1.30699	87	114	0.746478	1.21319	91	110
PFE0625w		0.897993	1.3912	432	601	0.972117	1.21255	532	645
PFE0620c		0.974109	2.38579	47	20	0.824077	1.393	26	36
PFE0615w		0.833798	1.08	11	7	1	1	10	7
PFE0610c		1	1	18	15	1	1	13	13
PFE0605c	glutathione synthetase	0.997262	1.12605	40	36	0.870327	1.05734	44	46
PFE0600c		1	1	11	7	1	1	9	15
PFE0595w		0.899868	1.1582	138	160	0.794728	1.11875	202	226
PFE0590w		0.998503	1.67188	43	26	0.566383	1.0884	39	36
PFE0585c	myo-inositol 1-phosphate synthase, putative	0.60239	1.26782	133	169	0.975502	1.13317	162	184
PFE0580w		0.964605	1.04092	39	41	0.98947	1.24419	64	52
PFE0575c	hypothetical protein	1	1	40	31	0.794954	1.13413	59	67
PFE0570w		1	1	44	23	0.767007	2.17188	26	56
PFE0565w	hypothetical protein	1	1	11	7	1	1	6	7
PFE0560c	hypothetical protein	0.676019	1.13044	18	21	0.820441	1.69231	20	33
PFE0555w	stearoyl-CoA desaturase (acyl-CoA desaturase, faty acid desaturase), putative	0.779176	1.47036	103	151	0.85847	1.18073	134	158
PFE0550w		1	1	16	6	1	1	6	21
PFE0545c		0.730459	1.1676	448	523	0.778592	1.4061	367	517
PFE0540w	WD-repeat potein, putative	0.163166	2.07368	59	29	0.846409	1.54153	30	46
PFE0535w		1	1	6	7	1	1	6	5
PFE0530w		1	1	12	6	1	1	7	6
PFE0520c	topoisomerase I	0.899676	1.38877	324	233	0.701657	1.53937	221	340
PFE0515w		1	1	20	19	0.345282	3.27103	11	35
PFE0510c		0.182146	1.44	14	9	1	1	12	8
PFE0505w	cyclophilin, putative	0.633095	1.72093	60	104	0.969155	1.32487	114	151
PFE0500c		0.992763	1.14119	225	197	0.651404	1.15636	285	329
PFE0495w	hypothetical protein	1	1	12	9	1	1	15	13
PFE0490w		1	1	35	21	1	1	17	34
PFE0485w	phosphatidylinositol 4-kinase	0.761813	1.0858	184	169	0.677965	1.17388	227	266
PFE0480c	hypothetical protein	1	1	12	12	1	1	8	11
PFE0475w	asparagine -- t RNA ligase, putative	0.650113	1.16571	69	81	0.551606	1.163	109	127
PFE0470w		1	1	20	14	0.925219	1.08	18	19
PFE0465c	RNA polymerase I	0.854762	1.03229	211	204	0.699524	1.05437	246	234
PFE0460c		0.831924	1.54274	50	78	0.989292	1.6194	65	40
PFE0455w	phosphatase 1 regulatory subunit, putative	1	1	26	13	1	1	17	13
PFE0450w		0.537498	1.08115	87	80	0.750607	1.08397	92	99
PFE0445c	SNAP protein (soluble N-ethylmaleimide-sensitive factor Attachment Protein), putative	0.408395	1.2399	40	49	0.523852	1.44737	38	55
PFE0440w		0.0610913	3.41844	96	28	0.929113	1.01257	88	89
PFE0435c	single-strand binding protein, putative	1	1	27	13	1	1	18	27
PFE0430w	ATP-dependent RNA helicase, putative	1	1	26	16	0.783419	1.24375	20	16
PFE0425w		0.987582	1.09671	310	340	0.74807	1.34285	350	470
PFE0420c	guanidine nucleotide exchange factor, putative	0.864016	1.39333	42	30	0.674223	1.32165	66	87
PFE0415w	transcription factor iib, putative	1	1	21	22	0.9489	1.08835	27	25
PFE0410w	triose or hexose phosphate / phosphate translocator, putative	0.673997	1.40083	145	203	0.628165	1.05997	180	191
PFE0405c	hypothetical protein	0.714507	1.10606	99	110	0.783425	1.26887	85	108
PFE0400w		0.983416	2.05944	59	29	0.834659	1.35507	41	56
PFE0395c	hypothetical protein	0.789023	1.71395	252	433	0.73777	1.42394	361	514
PFE0390w		1	1	33	34	1	1	24	31
PFE0385w		0.7362	1.28706	205	159	0.686992	1.2327	259	319
PFE0380c	hypothetical protein, conserved	0.739789	1.03326	50	48	0.633137	1.38102	71	98
PFE0375w	cell differentiation protein rcd1, putative	0.73115	1.22375	102	125	0.717063	1.08838	110	101
PFE0370c	subtilisin-like protease precursor, putative	0.496863	1.19899	167	139	0.434095	1.27326	241	307
PFE0365c		0.786893	1.41818	78	55	0.644067	1.19508	130	156
PFE0360c		0.407595	1.02467	166	170	0.526521	1.14355	83	95
PFE0355c	serine protease belonging to subtilisin family, putative	0.7507	1.11407	385	345	0.871105	1.00251	359	358
PFE0350c	60S ribosomal subunit protein L4/L1, putative	0.823857	1.12946	4596	4069	0.923302	1.02637	3418	3330
PFE0345c	hypothetical protein	1	1	77	47	1	1	60	74
PFE0340c	hypothetical protein, conserved	0.85715	1.14166	749	855	0.876571	1.12484	986	876
PFE0335w		0.841586	1.11096	147	163	0.991391	1.05889	182	172
PFE0330w		0.687542	1.19168	123	146	0.727156	1.11664	163	182
PFE0325w		1	1	44	17	0.827972	1.1776	43	37
PFE0320w	hypothetical protein	0.796511	1.38798	25	18	0.913041	1.10825	19	22
PFE0315c	hypothetical protein	1	1	103	111	1	1	93	88
PFE0310c		0.968221	1.21083	70	85	0.812006	1.23377	69	86
PFE0305w	transcription initiation factor TFiid, TATA-binding protein	1	1	15	15	0.436757	2.51748	14	36
PFE0300c	60S ribosomal subunit protein L24, putative	0.76278	1.25463	92	115	0.514375	1.61213	71	114
PFE0295w	hypothetical protein	0.70459	1.61883	65	105	0.725197	1.51455	76	115
PFE0290c		0.43088	1.1916	93	111	0.61784	1.63995	74	121
PFE0285c	ubiquitin-like protein, putative	0.88909	1.27358	519	662	0.711531	1.23403	547	674
PFE0280c	hypothetical protein	1	1	23	19	1	1	18	30
PFE0275w		1	1	15	7	1	1	7	12
PFE0270c	DNA repair protein, putative	0.85989	1.16142	369	428	0.731814	1.17778	331	390
PFE0265c	hypothetical protein	0.766083	1.05758	52	55	0.640062	1.34347	56	75
PFE0260w	hypothetical protein	0.900012	1.14955	45	52	0.695273	2.22188	33	73
PFE0255w	actin-related protein, putative	1	1	17	15	1	1	16	16
PFE0250w		0.966937	1.09167	13	12	0.717664	1.30556	11	14
PFE0245c	hypothetical protein	0.563316	1.16269	209	180	0.727058	1.22715	153	188
PFE0240w	hypothetical protein	0.362781	1.02665	416	405	0.95305	1.0041	341	343
PFE0235c		1	1	33	16	0.915668	1.23224	37	45
PFE0230w		1	1	9	9	1	1	8	13
PFE0225w	3-methyl-2-oxobutanoate dehydrogenase (lipoamide), putative	0.770401	1.25809	114	144	0.868349	1.20748	171	142
PFE0220w	hypothetical protein	0.958077	1.12718	57	65	0.913031	1.17689	42	50
PFE0215w	ATP-dependent helicase, putative	0.616791	1.6769	124	208	0.555252	1.18194	147	174
PFE0210c		1	1	13	9	1	1	9	10
PFE0205w	ATP-dependent helicase, putative	0.995475	1.14002	101	115	0.68009	1.21911	96	117
PFE0200c	hypothetical protein, conserved	1	1	52	21	1	1	12	22
PFE0195w	P-type ATPase, putative	0.730836	1.20823	124	150	0.659888	1.0328	161	156
PFE0190c	hypothetical protein	1	1	18	11	1	1	11	18
PFE0185c	60S ribosomal subunit protein L31, putative	0.769557	1.39074	99	138	0.860437	1.01454	165	168
PFE0175c	unconventional myosin pfm-b	0.839745	2.28571	35	15	0.683961	1.62201	21	34
PFE0170c	protein kinase, putative	0.908932	1.34038	57	43	0.867458	1.01844	50	49
PFE0165w	actin depolymerizing factor, putative	0.895024	1.20035	2978	2481	0.795165	1.11115	3488	3876
PFE0160c	Ser/Arg-rich splicing factor, putative	0.945143	1.04386	60	57	0.776103	1.21818	88	107
PFE0155w		1	1	15	15	1	1	21	21
PFE0150c	4-diphosphocytidyl-2c-methyl-D-erythritol kinase (CMK), putative	0.801081	1.24234	108	134	0.646388	1.28968	155	200
PFE0145w	50S ribosomal subunit protein L28, putative	0.919805	1.1296	228	258	0.731987	1.25732	331	416
PFE0140c		0.93557	1.56714	220	344	0.898146	1.71379	231	395
PFE0135w		1	1	51	40	1	1	58	89
PFE0130c		0.918817	1.11268	63	57	0.568262	1.51546	39	59
PFE0125w	hypothetical protein	1	1	27	20	1	1	21	13
PFE0120c	merozoite surface protein 8	1	1	15	11	1	1	10	14
PFE0115c	hypothetical protein	1	1	12	13	1	1	7	10
PFE0110w	hypothetical protein	0.84468	1.0751	76	82	0.738452	1.39583	82	114
PFE0105c		1	1	13	14	0.953229	1.02905	24	25
PFE0100w	hypothetical protein	0.812028	1.36657	68	93	0.807556	1.36214	73	99
PFE0095c		0.577542	2.2	53	24	1	1	38	34
PFE0090w		0.764236	1.36793	21	29	0.726054	1.34007	30	40
PFE0085c		0.847959	1.02	10	10	1	1	9	9
PFE0080c	rhoptry-associated protein 2	0.456992	1.54256	242	373	0.955396	1.00769	406	403
PFE0075c	rhoptry-associated protein, putative	0.807027	1.77066	145	257	0.776485	1.4169	288	408
PFE0070w		0.860365	1.19727	4750	5687	0.951593	1.11338	5518	4956
PFE0065w	skeleton binding protein	0.982714	1.05393	2646	2789	0.930065	1.08156	2852	3085
PFE0060w	hypothetical protein	0.721846	1.62985	240	391	0.758511	1.10252	428	472
PFE0055c	heat shock protein, putative	0.477619	1.00914	55	55	0.589903	1.10793	77	85
PFE0050w	hypothetical protein	0.860929	1.19414	696	831	0.895157	1.05496	901	950
PFE0045c	kinase, putative	0.813361	1.28186	41	52	0.738169	1.65741	32	54
PFE0040c		0.0650028	3.40639	149	44	0.80443	1.02593	135	139
PFE0035c		1	1	2569	2383	1	1	1889	1638
PFE0030c		1	1	28	20	1	1	21	22
PFE0025c	rifin	1	1	26	11	1	1	16	29
PFE0020c	rifin	0.855499	1.51795	30	20	0.875944	1.24657	27	22
PFE0015c		0.464031	1.24269	43	34	0.977011	1.04839	25	26
PFE0005w	erythrocyte membrane protein 1 (PfEMP1)	0.907072	1.31478	69	52	0.942462	1.33217	57	76
PFD1245c	erythrocyte membrane protein 1 (PfEMP1)	0.412702	1.05271	74	70	0.858048	1.0031	65	65
PFD1240w	rifin	0.892857	1.34702	54	72	0.843064	2.69595	30	80
PFD1230c	rifin	0.788097	1.04134	40	39	0.785676	1.3252	25	33
PFD1225w		1	1	36	33	1	1	23	29
PFD1220c	rifin	1	1	13	9	1	1	11	31
PFD1215w	hypothetical protein	1	1	27	24	1	1	18	20
PFD1210w		1	1	14	8	1	1	14	9
PFD1205w	predicted integral membrane protein	1	1	37	50	0.769605	1.07093	62	58
PFD1195c	hypothetical protein	1	1	10	14	0.530941	2.77	10	28
PFD1190c	hypothetical protein	0.769676	1.14834	45	39	1	1	26	31
PFD1185w	hypothetical protein	0.687984	1.20115	17	21	0.636593	1.42991	32	46
PFD1180w		0.675602	1.31104	39	30	0.758548	1.40237	17	24
PFD1175w	Plasmodium falciparum trophozoite antigen r45-like protein	0.903311	1.27716	342	437	0.815684	1.23368	692	854
PFD1170c		0.768209	1.48236	181	269	0.663604	1.6134	333	537
PFD1165w	hypothetical protein	0.979024	1.1145	73	66	0.895843	1.42485	85	120
PFD1160w		0.795478	1.01	10	6	1	1	6	6
PFD1155w	erythrocyte binding antigen, putative	0.862131	1.24331	51	41	0.774386	1.54103	78	120
PFD1150c	hypothetical protein	0.96095	1.06796	41	44	0.949117	1.03298	67	69
PFD1145c		0.878678	1.07566	30	33	0.823905	1.05263	58	55
PFD1140w	hypothetical protein	0.972654	1.15493	90	78	0.712224	1.14903	67	77
PFD1135c	hypothetical protein	0.556202	1.39817	142	198	0.804579	1.11057	289	320
PFD1130w		0.395467	1.538	50	77	0.731617	1.15818	110	127
PFD1125c	hypothetical protein	1	1	2609	2427	1	1	1950	1750
PFD1120c	predicted integral membrane protein	0.906514	1.01131	1778	1798	0.750345	1.23294	1660	1347
PFD1115c		0.916959	1.02766	116	119	0.79974	1.12119	158	177
PFD1110w	hypothetical protein	0.446401	1.41327	811	1146	0.875111	1.16492	1088	934
PFD1105w		0.939853	1.05025	20	21	0.797951	1.31284	73	96
PFD1100c	hypothetical protein	0.881415	1.18617	211	250	0.547598	1.10347	525	579
PFD1095w		0.958045	1.0412	27	28	0.881908	1.03965	45	47
PFD1090c	clathrin assembly protein, putative	0.826676	1.10795	133	148	0.554199	1.8262	159	290
PFD1085w		0.89181	1.36842	21	15	0.602493	1.3662	14	19
PFD1080w		0.504011	1.1875	15	13	0.827715	1.1179	23	26
PFD1075w	hypothetical protein	0.828889	1.15244	57	49	0.885329	2.10737	48	100
PFD1070w	eukaryotic initiation factor	0.913301	1.25335	67	84	0.649419	1.06754	92	98
PFD1065c		1	1	11	17	1	1	18	27
PFD1060w	u5 small nuclear ribonucleoprotein-specific protein, putative	0.851697	1.00523	77	77	0.668144	1.25648	104	131
PFD1055w	ribosomal protein S19s	0.714368	1.36681	209	286	0.851709	1.20731	298	360
PFD1050w	alpha-tubulin ii	0.886149	1.02333	61	60	0.832282	1.01862	54	55
PFD1045c		1	1	17	14	0.576322	1.0979	14	16
PFD1040w	hypothetical protein	0.792146	1.07886	34	32	0.694628	1.56069	17	27
PFD1035w	steroid dehydrogenase kik-i, putative	0.932088	2.04577	58	28	0.800405	1.44416	39	56
PFD1025w		0.584979	1.77	18	10	0.770017	1.13376	18	16
PFD1020c	rifin	1	1	33	26	1	1	26	24
PFD1015c	erythrocyte membrane protein 1 (PfEMP1)	0.852961	1.5873	50	32	0.951394	1.33724	34	46
PFD1010w	rifin	0.602852	1.17526	29	34	1	1	32	37
PFD1005c	erythrocyte membrane protein 1 (PfEMP1)	0.8997	1.17732	74	63	0.925459	1.12708	84	95
PFD0995c	erythrocyte membrane protein 1 (PfEMP1)	1	1	12	10	1	1	17	31
PFD0990w	ribosome recycling factor, putative	0.985684	1.1342	124	140	0.679408	1.17637	170	200
PFD0985w		0.291578	2.06072	326	158	0.852913	1.37794	374	516
PFD0980w	holo-(acyl-carrier protein) synthase, putative	0.942041	1.3983	17	12	1	1	13	20
PFD0975w		0.732617	1.18169	174	148	0.540332	1.47767	148	218
PFD0970c		0.690883	1.02031	39	40	0.784627	1.65719	56	93
PFD0965w	hypothetical protein	0.979477	1.14528	154	176	0.797942	1.14852	267	307
PFD0960c	unknown	0.791604	1.10635	65	58	0.686775	1.60813	62	99
PFD0955w		0.753708	1.08711	788	856	0.966589	1.09137	1213	1324
PFD0950w	ran binding protein 1	0.561354	2.07354	547	264	0.811369	1.11673	449	501
PFD0945c	hypothetical protein	1	1	16	18	1	1	27	27
PFD0940w	hypothetical protein	0.828232	1.23181	81	100	0.709712	1.15842	101	117
PFD0935c		0.86209	1.3112	53	69	0.856407	1.17163	57	67
PFD0930w	CGI-141 protein homolog	0.939015	1.24775	211	263	0.997154	1.12976	244	276
PFD0925w		1	1	23	21	1	1	28	17
PFD0920w		0.711138	1.42857	20	14	1	1	18	21
PFD0915w	hypothetical protein	0.804083	1.20424	45	38	0.785744	1.15847	37	42
PFD0910w	hypothetical protein	1	1	18	19	1	1	24	23
PFD0905w		0.790227	1.00422	71	71	0.702768	1.31796	102	134
PFD0900w		0.630567	1.6761	53	32	0.616702	1.16249	108	125
PFD0895c	Bet3 transport protein, putative	0.725607	1.43261	46	66	0.964333	1.17124	91	107
PFD0890w		1	1	36	33	1	1	42	61
PFD0885c		0.455112	1.30569	80	62	0.709624	1.13314	103	117
PFD0880w		0.738289	1.3235	85	112	0.757509	1.42308	114	163
PFD0875c		0.886816	1.09452	179	196	0.759582	1.3727	218	299
PFD0870w	hypothetical protein	1	1	22	7	1	1	8	7
PFD0865c	cdc2-related protein kinase 1	0.743782	1.16562	128	149	0.763041	1.21456	132	160
PFD0860w		0.743627	1.05825	11	10	1	1	17	19
PFD0855c		1	1	30	24	0.862841	1.12579	32	36
PFD0850c		0.46103	1.07501	213	229	0.454669	1.17965	244	288
PFD0845w	hypothetical protein	0.817106	1.07866	137	148	0.807843	1.18306	154	182
PFD0840w	hypothetical protein	0.996045	1.13207	58	66	0.622503	1.72154	65	112
PFD0835c	hypothetical protein	0.505303	1.54167	214	329	0.912947	1.08481	203	220
PFD0830w	bifunctional dihydrofolate reductase-thymidylate synthase	0.928292	1.23611	22	27	0.645401	1.74611	19	34
PFD0825c	RNA-binding protein of pumilio/mpt5 family, putative	1	1	13	10	1	1	9	7
PFD0820w	hypothetical protein	1	1	39	12	1	1	10	23
PFD0815c		0.797805	1.02282	76	75	0.536702	1.21843	79	97
PFD0810w	small GTP-binding protein	0.942191	1.08795	2110	2296	0.731525	1.22104	1812	2213
PFD0805w		0.922546	1.8494	31	17	1	1	14	27
PFD0800c		0.866036	1.05583	44	41	0.735634	1.12727	87	77
PFD0795w		0.471545	1.67164	146	87	0.91123	1.20508	102	123
PFD0790c	DNA replication licensing factor, putative	1	1	37	23	0.398521	1.44737	23	33
PFD0785c		0.906315	1.4	118	84	0.873466	1.31859	111	146
PFD0780w	glutamyl-tRNA(Gln) amidotransferase subunit A, putative	0.770258	1.55197	28	43	0.819285	1.13768	31	28
PFD0775c	hypothetical protein	0.965448	1.00368	624	627	0.901328	1.1694	391	457
PFD0770c	ribosomal protein L15	0.9672	1.02647	2388	2451	0.99621	1.05654	2147	2269
PFD0765w		0.283781	1.18	12	9	1	1	8	7
PFD0760c	hypothetical protein	0.706016	1.23311	118	146	0.979855	1.32251	118	89
PFD0755c	adenylate kinase 1	0.998166	1.30168	47	36	0.997683	1.01084	37	37
PFD0750w	nuclear cap-binding protein	0.761389	1.06606	77	82	0.980013	1.17355	61	71
PFD0745c	nonclathrin coat protein zeta2-cop-related protein, putative	0.909282	1.22079	472	576	0.829484	1.1713	658	771
PFD0740w	Plasmodium falciparum protein kinase, putative	0.37979	1.6695	235	141	0.937732	1.09723	220	242
PFD0735c		0.833501	1.2208	125	153	0.764833	1.3172	153	201
PFD0730w		0.954974	1.0443	16	17	0.906334	1.53285	14	21
PFD0725c	arsenical pump-driving ATPase, putative	0.928292	1.24107	22	28	0.954247	1.12308	33	37
PFD0720w	hypothetical protein	0.187122	1.48089	249	368	0.983316	1.03015	526	511
PFD0715c	hypothetical protein, conserved	0.847037	1.22761	66	54	0.41062	1.2596	65	82
PFD0710w	GTP-binding protein, putative	0.784861	1.0738	81	87	0.564466	1.61176	60	96
PFD0705c		0.990754	1.00161	62	62	0.850256	1.26212	91	115
PFD0700c	RNA binding protein, putative	0.948551	1.01262	32	32	1	1	25	28
PFD0695w		1	1	9	11	0.960516	1.02655	11	12
PFD0690c	hypothetical protein	1	1	16	17	1	1	11	8
PFD0685c	chromosome associated protein, putative	1	1	21	23	0.739199	1.77604	19	34
PFD0680c	ubiquitin carboxyl-terminal hydrolase a, putative	0.904027	1.18823	34	40	0.747417	1.04618	52	50
PFD0675w	hypothetical protein	0.918103	1.79835	24	44	1	1	34	39
PFD0670c	hypothetical protein	0.961021	1.01018	373	377	0.655844	1.20269	260	313
PFD0665c	26s proteasome aaa-ATPase subunit Rpt3	0.743032	1.12048	100	112	0.577782	1.23449	147	181
PFD0660w	hypothetical protein	0.764691	1.34335	433	581	0.995724	1.00503	537	540
PFD0655w		1	1	26	22	1	1	26	23
PFD0650w		1	1	15	10	1	1	13	18
PFD0645w	rifin	1	1	44	21	0.982545	1.03756	22	21
PFD0640c	rifin	1	1	23	20	0.840631	2.39286	17	40
PFD0635c	erythrocyte membrane protein 1 (PfEMP1)	0.7185	1.03081	141	136	0.832073	1.19308	166	139
PFD0630c	erythrocyte membrane protein 1 (PfEMP1)	0.687446	1.24628	1241	996	0.844069	1.11144	1361	1513
PFD0625c	erythrocyte membrane protein 1 (PfEMP1)	0.812915	1.32272	399	302	0.820567	1.09392	597	653
PFD0620c	rifin--related protein	1	1	98	107	1	1	139	147
PFD0615c	erythrocyte membrane protein 1 (PfEMP1)	0.993188	1.04872	41	39	0.837772	1.20474	59	71
PFD0610w	hypothetical protein, conserved	1	1	12	14	1	1	11	8
PFD0605c		1	1	33	13	0.982685	1.24299	11	13
PFD0600c	ribosomal protein, putative	1	1	48	35	0.744851	1.2459	38	31
PFD0595w	hypothetical protein	0.805963	1.11659	150	168	0.558915	1.10617	133	147
PFD0590c	DNA polymerase alpha	1	1	19	22	1	1	16	30
PFD0585c		1	1	18	11	0.977304	1.03974	15	16
PFD0580c		1	1	15	16	1	1	10	15
PFD0565c	RNA helicase, putative	0.748893	1.24556	34	42	0.521302	1.36659	43	59
PFD0560w		1	1	24	13	1	1	10	9
PFD0555c	hypothetical protein	0.614647	1.61789	100	62	0.848598	1.17853	80	94
PFD0550c		1	1	19	15	1	1	16	19
PFD0545w		0.712123	1.68285	52	31	0.878503	1.1242	63	71
PFD0540c		0.562845	1.05187	37	35	0.676967	1.16842	38	44
PFD0535w		0.941959	1.16016	49	57	0.868041	1.16872	114	97
PFD0530c	hypothetical protein	0.769606	1.50806	99	150	0.79697	1.26913	197	250
PFD0525w		0.681882	1.40862	95	67	0.862086	1.01012	99	100
PFD0520c		1	1	19	6	1	1	10	7
PFD0515w	hypothetical protein, conserved	0.99619	1.05782	123	130	0.600736	1.17345	103	121
PFD0510c	protein phosphatase, putative	0.627532	1.01075	140	141	0.524524	1.41276	136	193
PFD0495c	hypothetical protein	0.772841	1.32617	84	111	0.886549	1.22906	224	276
PFD0490c	hypothetical protein	1	1	28	30	0.99373	1.38326	31	23
PFD0485w		0.672361	1.61521	43	70	0.905498	1.1949	86	103
PFD0480w	hypothetical protein	0.990928	1.09574	134	122	0.712104	1.44294	110	159
PFD0475c	replication factor a protein, putative	0.991153	1.22175	327	399	0.588899	1.3075	316	413
PFD0470c	hypothetical protein, conserved	0.692337	1.29483	58	75	0.487386	1.08939	59	54
PFD0465w	DNAJ homologue	0.948932	1.18514	77	91	0.912762	1.2216	66	54
PFD0460c		0.860619	1.80075	27	48	0.914736	1.62258	31	50
PFD0455w	ribosomal processing protein, putative	0.518164	1.73208	218	377	0.789184	1.16641	332	387
PFD0450c	hypothetical protein, conserved	0.927217	1.16064	686	591	0.682304	1.12062	585	655
PFD0445c		1	1	21	21	1	1	18	23
PFD0440w	hypothetical protein	0.994368	1.0167	96	97	0.521579	1.23393	56	69
PFD0435c		1	1	13	7	1	1	7	7
PFD0430c	hypothetical protein	0.994598	1.1413	53	46	0.925625	1.08411	43	46
PFD0425w		0.891533	1.17895	22	19	1	1	13	12
PFD0420c	flap exonuclease, putative	0.877869	1.00528	95	95	0.782046	1.03271	101	104
PFD0415c		1	1	20	18	0.972442	1.03111	23	23
PFD0410c		0.805137	1.14629	57	50	0.800191	1.18506	121	143
PFD0405w		1	1	18	21	1	1	14	25
PFD0400w		0.763499	1.05	11	9	1	1	12	12
PFD0395c		1	1	14	6	0.951293	1.03	10	5
PFD0390c	hypothetical protein	0.760592	1.02948	129	133	0.580851	1.25593	333	418
PFD0385w		0.993195	1.29382	238	308	0.748384	1.04145	615	641
PFD0380c		1	1	16	10	1	1	14	19
PFD0375w		1	1	10	7	1	1	11	6
PFD0370w	hypothetical protein	0.959255	1.09208	62	68	0.911541	1.0163	56	55
PFD0365c		1	1	124	166	1	1	140	184
PFD0360w		1	1	28	12	1	1	24	27
PFD0355c	hypothetical protein, conserved	0.880629	1.28563	326	420	0.812357	1.22887	450	553
PFD0350w	hypothetical protein, conserved	1	1	26	11	0.965386	2.56	8	26
PFD0345c	hypothetical protein	0.922545	1.275	15	12	0.611101	1.68965	12	20
PFD0340c		1	1	21	14	0.752203	1.84426	12	23
PFD0335c		0.95131	1.24229	23	28	0.688054	1.81124	25	45
PFD0330w		0.752765	1.08046	19	17	1	1	13	26
PFD0325w		1	1	49	63	1	1	63	62
PFD0320c		0.294909	1.53735	117	76	0.576867	1.29695	226	294
PFD0315c		1	1	2757	2533	1	1	2003	1747
PFD0310w	sexual stage-specific protein precursor	0.863641	1.10975	849	942	0.857701	1.01614	1089	1072
PFD0305c	vacuolar ATP synthase subunit b	0.804345	1.13711	303	345	0.956734	1.07136	338	362
PFD0300w		0.687575	1.0875	32	35	0.823581	1.16196	67	78
PFD0295c	hypothetical protein	0.96752	1.094	112	122	0.832727	1.4058	214	301
PFD0290w		1	1	22	8	1	1	8	5
PFD0285c	amino acid decarboxylase, putative	1	1	34	22	0.932533	1.32095	30	39
PFD0280w		0.590669	1.42504	308	438	0.801116	1.21728	367	447
PFD0275w	secy-independent transporter protein, putative	0.814421	1.15761	85	74	0.977113	1.02112	66	68
PFD0270c		0.866003	1.02174	14	14	1	1	25	20
PFD0265w	splicing factor	0.749615	1.09316	405	442	0.94841	1.02248	578	591
PFD0260c	sequestrin	1	1	39	37	0.855828	1.07225	37	35
PFD0255w		0.685811	1.50457	153	230	0.668976	1.22925	193	237
PFD0250c		0.667979	1.0538	108	114	0.982434	1.00809	136	137
PFD0245c	ATP-dependant RNA helicae-like protein	0.844661	1.44365	84	122	0.736799	1.22471	103	126
PFD0240c		0.781439	1.04552	345	361	0.774356	1.12893	318	359
PFD0235c		1	1	17	18	0.645251	1.24031	13	16
PFD0230c	protease, putative	0.766192	1.15861	81	94	0.855263	1.08217	79	86
PFD0225w	hypothetical protein	1	1	15	12	0.494187	2.27692	20	44
PFD0220c	pf52 protein	0.743608	1.17857	22	26	1	1	12	13
PFD0215c	P. berghei pbs36-related protein	0.820047	1.2	12	14	1	1	14	16
PFD0210c	hypothetical protein	0.20725	2.1269	126	59	0.816191	1.27234	118	150
PFD0205c		1	1	30	14	1	1	22	25
PFD0200c		0.568195	1.03	10	6	1	1	8	5
PFD0195c		1	1	58	39	1	1	63	74
PFD0190w		0.973772	1.08759	27	30	0.668913	1.36111	25	34
PFD0185c	hypothetical protein, conserved	0.978723	1.08891	114	105	0.84069	1.47973	89	131
PFD0180c	CGI-201 protein, short form	0.560252	1.45916	316	217	0.716084	1.08906	320	349
PFD0175c		1	1	146	121	1	1	62	97
PFD0170c		0.979192	1.23589	108	134	0.874733	1.51469	92	139
PFD0165w	ubiquitin-specific protease, putative	0.435081	1.34646	25	34	0.571781	1.48628	26	38
PFD0160w	hypothetical protein	0.918531	1.10331	76	83	0.649184	1.42029	90	127
PFD0155c		1	1	19	18	1	1	29	45
PFD0150w		1	1	25	14	0.146173	1.61045	42	68
PFD0145c		0.90446	1.40741	15	11	0.637116	2.67692	13	35
PFD0135w		1	1	25	16	0.871209	1.3	9	13
PFD0130c	RIF pseudogene	1	1	21	16	1	1	23	23
PFD0125c	rifin	1	1	21	7	1	1	11	10
PFD0120w	RIF pseudogene	1	1	26	23	1	1	11	16
PFD0115c	hypothetical protein	0.972342	1.26976	267	339	0.759064	1.20006	325	390
PFD0110w	reticulocyte binding protein, putative	0.879956	1.06201	94	89	0.656959	1.05119	197	207
PFD0105c	hypothetical protein	0.0869277	1.83333	97	53	0.379669	1.07241	116	124
PFD0100c		0.553198	1.23	12	8	1	1	19	21
PFD0095c	hypothetical protein	0.490105	1.08333	34	36	0.531815	1.80072	83	150
PFD0090c	hypothetical protein	0.492893	1.50498	423	281	0.624595	1.25706	464	583
PFD0085c	ATP-dept. acyl-coa synthetase, putative	1	1	37	14	1	1	22	25
PFD0080c	hypothetical protein	0.551899	1.43796	27	39	0.821611	1.21105	141	171
PFD0075w	hypothetical protein, conserved in P. falciparum	0.794966	1.03073	44	42	0.537955	1.09071	46	51
PFD0070c	rifin	0.773065	1.10179	457	415	0.722747	1.48141	342	506
PFD0065w		1	1	31	23	0.845669	1.05882	26	27
PFD0060w	rifin	0.989935	1.07292	21	19	0.636034	1.69643	17	29
PFD0055w	rifin	1	1	19	23	0.908664	1.09143	18	19
PFD0050w	rifin	0.980784	1.15319	27	24	1	1	16	27
PFD0045c	rifin	0.373077	1.12171	34	30	0.928005	1.43548	27	19
PFD0040c	rifin	0.933637	1.31515	43	33	0.925866	1.20183	33	39
PFD0035c	stevor	0.915576	1.13053	51	45	0.897661	1.79817	33	59
PFD0030c	rifin	0.942596	1.064	25	27	0.963604	1.05797	28	29
PFD0025w	rifin	0.644531	1.19757	33	39	0.554238	1.05733	31	33
PFD0020c	erythrocyte membrane protein 1 (PfEMP1)	0.465821	2.06743	126	61	0.947751	1.00848	94	95
PFD0015c	rifin	0.888956	1.81463	37	21	1	1	23	23
PFD0010w		0.313603	1.81872	100	183	0.723701	1.30389	386	503
PFD0005w	erythrocyte membrane protein 1 (PfEMP1)	0.897934	1.08971	84	91	0.899822	1.1505	101	116
PFC1120c		0.921256	1.05157	208	218	0.91777	1.15238	225	259
PFC1115w	rifin (3D7-rifT3-7)	0.940987	1.32889	60	45	0.773658	1.19048	46	55
PFC1110w		1	1	28	33	1	1	30	38
PFC1105w	stevor (3D7-stevorT3-2)	0.9882	1.13461	31	35	0.941966	1.03513	37	38
PFC1100w	rifin (3D7-rifT3-6)	1	1	24	13	1	1	17	17
PFC1095w	rifin (3D7-rifT3-5)	1	1	36	19	1	1	21	16
PFC1080c	hypothetical protein, conserved in P. falciparum	0.70041	1.29839	97	74	0.747348	1.25993	60	76
PFC1070c		1	1	7	7	1	1	8	7
PFC1065w		1	1	28	21	1	1	22	24
PFC1060c		0.974601	1.09106	59	65	0.76595	1.29362	71	91
PFC1055w		1	1	13	8	0.898896	1.09709	11	10
PFC1050w		0.97947	1.37008	38	52	0.624294	1.38277	50	69
PFC1045c		0.917359	1	38	38	0.901867	1.03762	64	66
PFC1040w		1	1	29	21	1	1	23	28
PFC1035w	hypothetical protein	0.986008	1.3034	91	119	0.496009	1.47028	116	171
PFC1030w	hypothetical protein	1	1	28	24	0.767115	1.30603	23	30
PFC1025w		1	1	87	167	1	1	144	217
PFC1020c	40S ribosomal protein S3A, putative	0.856736	1.06462	104	98	0.701462	1.19672	110	131
PFC1016w		1	1	8	8	1	1	5	4
PFC1015c	hypothetical protein	1	1	17	15	1	1	18	16
PFC1011c	hypothetical protein	0.963616	1.05782	47	49	0.667717	1.51718	52	80
PFC1010w	hypothetical protein	1	1	18	10	1	1	11	14
PFC1005c		1	1	33	36	0.769128	1.4419	53	76
PFC1000w	hypothetical protein	0.893359	1.39382	52	72	0.524279	1.04585	96	92
PFC0995c	diacylglycerol O-acyltransferase, putative	0.937768	1.19061	175	208	0.713624	1.57095	180	283
PFC0990c		1	1	15	9	1	1	14	6
PFC0980c		0.470782	1.14676	59	67	0.204979	1.52341	60	91
PFC0975c	cyclophilin (PFCYP19)	0.844385	1.3195	542	715	0.85486	1.07424	606	651
PFC0970w	hypothetical protein	0.971888	1.17055	249	292	0.860003	1.11619	238	266
PFC0965w		0.787364	1.18367	64	54	0.864137	1.06003	83	78
PFC0960c		1	1	31	9	1	1	13	12
PFC0955w		0.987077	1.20015	132	159	0.770118	1.39353	142	198
PFC0950c	peptidase, putative	0.818727	1.16979	283	331	0.721348	1.06534	276	294
PFC0945w	protein kinase, putative	0.610901	1.80892	16	28	0.622106	1.49084	27	41
PFC0940c	hypothetical protein	1	1	21	16	1	1	17	18
PFC0935c	N-acetylglucosamine-1-phosphate transferase, putative	0.93571	1.12277	170	152	0.598438	1.05346	109	114
PFC0930c		0.897892	1.13537	164	186	0.706111	1.22022	211	257
PFC0925w	hypothetical protein	0.851855	1.16403	126	147	0.602556	1.24096	180	223
PFC0920w	histone H2A variant, putative	0.674742	1.29483	936	1212	0.958315	1.04419	936	896
PFC0915w	ATP-dependent RNA helicase, putative	0.930151	1.11962	395	442	0.705677	1.3201	234	309
PFC0912w	hypothetical protein	0.617083	1.38704	232	321	0.794076	1.23062	258	318
PFC0911c		0.989646	1.06933	75	80	0.971701	1.11847	86	96
PFC0910w		0.846038	1.03194	50	52	0.529972	1.46915	94	138
PFC0905c		0.966484	1.42857	15	11	1	1	11	10
PFC0900w	T-complex protein 1 epsilon subunit, putative	0.770611	1.2722	277	352	0.803655	1.12077	234	262
PFC0895w		0.900179	1.14052	31	35	0.94005	1.08537	27	25
PFC0890w	vesicle transport protein, putative	0.747223	1.13684	105	119	0.868849	1.17725	106	124
PFC0886w		1	1	38	7	1	1	22	28
PFC0885c		0.96649	1.09721	172	189	0.691028	1.23915	136	168
PFC0880c		1	1	20	15	1	1	13	20
PFC0875w	hypothetical protein	0.87176	1.25	41	33	0.897355	1.04034	49	47
PFC0870w	elongation factor 1 (EF-1), putative	0.770861	1.1062	235	260	0.818383	1.11173	196	218
PFC0865w	RNA-binding protein, putative	0.571524	1.36815	80	58	0.723197	1.41863	85	120
PFC0860w	kinesin, putative	0.750365	1.08553	202	186	0.708718	1.50155	194	291
PFC0855w	ubiquitin-conjugating enzyme, putative	0.801547	1.16396	142	165	0.969744	1.08048	140	152
PFC0850c	hypothetical protein	0.994694	1.1703	129	151	0.768856	1.2127	140	170
PFC0845c	ubiquitin--protein ligase, putative	0.692322	1.30764	147	192	0.510061	1.57483	134	212
PFC0840w	P-type ATPase, putative	0.630238	1.13169	93	106	0.735795	1.2449	186	232
PFC0835c	hypothetical protein	0.798283	1.32411	90	120	0.87015	2.17503	90	195
PFC0831w	triosephophate isomerase, putative	1	1	27	13	1	1	14	10
PFC0830w		0.835322	1.73978	73	128	0.73857	1.47732	207	306
PFC0825c	cleavage and polyadenylation specificity factor protein, putative	0.665587	1.3506	58	78	0.643971	1.03873	85	89
PFC0820w	hypothetical protein	1	1	15	14	0.719587	1.31765	17	22
PFC0815c		1	1	19	11	0.896374	1.11818	12	11
PFC0810c	hypothetical protein	0.914859	1.04332	134	140	0.990077	1.04635	112	117
PFC0805w	DNA-directed RNA polymerase II, putative	0.249493	1.63513	812	1327	0.871299	1.21934	1492	1224
PFC0800w	band 7-related protein	1	1	27	29	1	1	20	34
PFC0795w	hypothetical protein	1	1	26	11	0.388495	1.53333	16	11
PFC0790w		0.621646	1.23511	39	32	0.751593	1.37295	34	24
PFC0785c	proteasome regulatory protein, putative	0.991384	1.25815	135	107	0.80981	1.30627	136	177
PFC0780w		0.858555	1.17931	68	58	0.678018	1.10465	52	57
PFC0775w	40S ribosomal protein S11, putative	0.773914	1.27551	206	263	0.627144	1.534	140	214
PFC0770c	kinesin-related protein, putative	0.634681	1.45242	87	60	0.764119	1.27793	73	94
PFC0765c		0.882315	1.04249	66	69	0.9973	1.15978	36	42
PFC0760c		0.681411	1.49682	71	47	0.911249	1.30083	84	109
PFC0755c	protein kinase, putative	0.793212	1.48691	142	96	0.892956	1.07623	256	275
PFC0750w		0.573297	1.32313	29	39	0.822311	1.18708	29	35
PFC0745c	proteasome component C8, putative	0.530283	1.9277	271	523	0.78542	1.32189	483	639
PFC0740c	binding protein, putative	0.830217	1.25604	186	234	0.653863	1.5919	235	373
PFC0735w	40S ribosomal protein S15A, putative	0.664244	1.64949	656	1082	0.626742	1.18311	1138	1347
PFC0730w	conserved protein, putative	0.877476	1.11999	284	318	0.742599	1.00278	252	252
PFC0725c	transporter, putative	0.559371	1.19344	296	353	0.87944	1.06499	359	337
PFC0720w		1	1	21	29	0.995285	1.31621	33	25
PFC0715c	hypothetical protein	1	1	14	10	1	1	8	12
PFC0710w	inorganic pyrophosphatase, putative	0.972063	1.08526	1025	1113	0.735597	1.06856	1009	1079
PFC0705c	hypothetical protein	0.958933	1.02103	52	53	0.860072	1.03191	78	75
PFC0701w		0.974111	1.37522	79	57	0.913365	1.43982	46	66
PFC0700c	hypothetical protein	0.932719	1.23643	57	71	0.782803	1.53796	62	95
PFC0695w		1	1	12	21	1	1	15	20
PFC0690c		0.91415	1.01756	104	103	0.8947	1.01366	74	73
PFC0685w	hypothetical protein	0.978721	2.08065	39	19	1	1	20	30
PFC0680w		0.819621	1.07921	30	33	0.827445	1.66667	28	47
PFC0675c		1	1	20	16	1	1	9	14
PFC0670c	hypothetical protein	0.910306	1.38471	157	217	0.789489	1.24947	236	295
PFC0650w	hypothetical protein	0.618586	2.36885	29	12	1	1	15	13
PFC0645w		1	1	13	17	1	1	9	8
PFC0640w		0.926715	1.01656	49	48	0.961685	1.13044	44	49
PFC0635c	translation initiation factor E4, putative	0.580194	1.19477	233	279	0.322354	1.38828	73	102
PFC0630w		1	1	24	25	1	1	33	26
PFC0625w	hypothetical protein	1	1	14	10	1	1	11	20
PFC0620w		1	1	23	15	1	1	19	19
PFC0615w		1	1	25	17	1	1	14	23
PFC0610c		0.696319	1	26	26	1	1	26	32
PFC0605w		1	1	20	15	0.783245	2.09589	15	31
PFC0600w		0.79169	1.39662	53	74	0.848274	1.02996	53	55
PFC0595c	serine/threonine protein phosphatase, putative	0.662341	1.00737	137	136	0.828504	1.13522	124	140
PFC0590c	hypothetical protein	0.945676	1.09664	48	52	0.714365	1.59566	51	81
PFC0582c		1	1	28	26	0.70911	1.37826	46	63
PFC0581w		0.608887	1.33825	339	453	0.815876	1.02912	508	523
PFC0580c	hypothetical protein	1	1	31	18	1	1	12	22
PFC0575w	hypothetical protein	1	1	16	14	1	1	23	11
PFC0571c	hypothetical protein	0.961862	1.03333	60	62	0.965075	1.08898	52	56
PFC0570c		1	1	37	19	0.983185	1.02472	54	53
PFC0565w		0.931299	1.34416	41	31	0.949868	1.06804	63	68
PFC0560c		0.691911	1.02013	61	60	0.578159	1.18491	53	63
PFC0555c	hypothetical protein	0.736723	1.25375	87	109	0.770508	1.12851	86	97
PFC0550w		0.677923	1.56298	39	61	0.572185	1.26302	38	49
PFC0545c		1	1	20	24	1	1	20	18
PFC0540w		0.578848	1.37949	54	39	0.89297	1.33333	38	29
PFC0535w	60S ribosomal protein L26, putative	0.995653	1.42734	149	105	0.982325	1.03918	112	117
PFC0530w	hypothetical protein	0.838292	1.72945	51	29	0.825515	1.23849	30	24
PFC0525c	glycogen synthase kinase, putative	0.952676	1.05713	718	759	0.812072	1.07003	506	541
PFC0520w	26S proteasome regulatory subunit S14, putative	0.705551	1.40239	35	25	0.953722	1.25877	46	57
PFC0515c		1	1	18	10	1	1	18	13
PFC0510w	zinc finger protein, putative	0.701479	1.00107	186	186	0.811632	1.18046	187	221
PFC0506w		0.643791	1.17725	128	150	0.643125	1.09424	158	173
PFC0505c	hypothetical protein	0.841889	1.0624	64	68	0.857817	1.00649	47	46
PFC0500w		0.652252	1.40171	47	66	0.602271	1.37533	37	51
PFC0495w	aspartyl protease, putative	0.968957	2.76423	68	25	1	1	20	17
PFC0490w	hypothetical protein	0.704015	1.12351	28	25	0.767224	1.62	15	24
PFC0486c	hypothetical protein	1	1	29	45	0.61278	1.76041	108	190
PFC0485w	protein kinase, putative	1	1	18	15	1	1	19	20
PFC0475c		0.716882	1.17626	57	67	0.852883	1.15208	70	80
PFC0470w	valine -- tRNA ligase, putative	0.847514	1.55128	48	31	1	1	26	22
PFC0465c		0.502033	1.7688	160	90	0.698559	1.48245	123	182
PFC0460w	hypothetical protein	1	1	14	12	1	1	16	12
PFC0455w		1	1	16	24	0.686686	1.79695	20	35
PFC0450w	hypothetical protein	1	1	32	13	1	1	9	21
PFC0445w		1	1	51	20	0.792021	1.70263	38	65
PFC0441c		1	1	21	24	0.722696	1.47368	15	22
PFC0440c	helicase, putative	0.845002	1.07539	49	45	0.834884	1.0152	66	67
PFC0435w	hypothetical protein	0.789682	1.152	360	313	0.984527	1.20036	385	462
PFC0430w		0.847656	1.15695	67	77	0.715629	1.1393	68	78
PFC0425w	hypothetical protein	0.0310821	3.88089	280	72	0.679841	1.06595	176	188
PFC0420w	calcium-dependent protein kinase, putative	0.886876	1.17933	39	33	0.367461	1.66393	24	41
PFC0416w	hypothetical protein	1	1	34	40	1	1	30	21
PFC0415c		1	1	24	22	0.366977	2.57377	18	47
PFC0410w		1	1	27	27	0.924918	1.03441	51	49
PFC0405c		0.955762	1.20611	16	13	1	1	15	29
PFC0400w	60S Acidic ribosomal protein P2	0.858923	1.23092	3706	4561	0.973558	1.02397	3738	3827
PFC0395w	asparagine synthetase, putative	0.5647	1.37203	76	104	0.755233	1.05519	121	128
PFC0390w	hypothetical protein, conserved	0.548809	1.44082	71	49	0.780701	1.20541	63	76
PFC0385c	serine/threonine protein kinase, putative	0.528086	1.47044	174	118	0.601124	1.16097	120	139
PFC0381c		0.999478	1.15114	48	56	0.728216	1.37908	46	63
PFC0380w	dual-specificity protein phosphatase, putative	0.874887	1.31029	240	315	0.589843	1.07857	313	290
PFC0375c		0.913095	1.08629	559	607	0.590076	1.31556	538	708
PFC0371w		0.774608	1.30231	190	248	0.987705	1.23473	208	257
PFC0370w		1	1	20	30	0.823163	1.80656	31	55
PFC0365w	conserved protein, putative	0.435434	1.53942	128	197	0.905265	1.09771	179	197
PFC0360w	hypothetical protein, conserved	0.791752	1.19335	457	546	0.349933	1.33361	478	638
PFC0355c		0.672048	2.08503	29	61	0.591166	1.13848	108	95
PFC0350c	T-complex protein eta subunit, putative	0.977077	1.0305	412	400	0.850701	1.32444	259	343
PFC0345w		0.853644	1.0953	91	83	0.863135	1.04154	132	138
PFC0340w	DNA polymerase delta small subunit, putative	0.987845	1.0954	370	405	0.743992	1.04413	295	308
PFC0335c		0.784341	1.3	13	7	1	1	17	23
PFC0330w	PDZ domain protein, putative	0.593671	1.64815	62	38	0.850412	1.25179	56	70
PFC0325c		0.954189	1.05242	122	129	0.894729	1.02067	116	119
PFC0320w		0.998486	1.27316	84	107	0.762702	1.27117	93	119
PFC0315c		0.936369	2.10803	68	32	0.947772	4.33803	123	28
PFC0310c	ATP-dependent CLP protease, putative	0.545214	1.09954	196	215	0.672366	1.25301	208	261
PFC0305w		0.965786	1.24852	21	17	1	1	15	19
PFC0300c	60S ribosomal protein L7, putative	0.844087	1.00344	87	88	0.609152	1.01978	152	155
PFC0295c	40S ribosomal protein S12, putative	0.387296	1.66719	63	106	0.458925	1.19437	75	89
PFC0290w	40S ribosomal protein S23, putative	0.814065	1.02963	3972	4090	0.884715	1.06383	4025	3784
PFC0285c	T-complex protein beta subunit, putative	0.535578	1.55382	258	166	0.595517	1.42931	173	248
PFC0282w	hypothetical protein	0.753149	1.28353	379	486	0.753024	1.51175	532	804
PFC0281w		0.898082	1.31319	774	1017	0.862462	1.06365	646	687
PFC0280c	hypothetical protein	0.767382	1.58069	66	105	0.826977	1.04284	85	82
PFC0275w	FAD-dependent glycerol-3-phosphate dehydrogenase, putative	0.870431	1.39377	129	179	0.498403	1.34589	143	193
PFC0271c		0.790269	1.14096	405	355	0.454457	1.69966	388	659
PFC0270w		0.9541	1.55227	68	44	0.827515	1.21605	32	39
PFC0265c		0.321284	1.41905	15	11	1	1	9	8
PFC0262c	hypothetical protein	0.691108	1.38661	120	166	0.774641	1.07808	108	100
PFC0261c	hypothetical protein	1	1	17	9	1	1	9	11
PFC0260w	hypothetical protein	0.463914	1.57	16	9	1	1	10	8
PFC0255c	ubiquitin-conjugating enzyme E2, putative	0.930818	1.1156	349	389	0.660986	1.22838	374	459
PFC0250c	AP endonuclease (DNA-(apurinic or apyrimidinic site) lyase), putative	0.871102	1.13014	105	118	0.849109	1.16212	158	136
PFC0245c		0.798997	1.282	50	64	0.819682	1.29838	105	136
PFC0241w	hypothetical protein	0.844386	1.26704	35	45	0.873094	1.05497	50	47
PFC0240c	hypothetical protein	1	1	26	25	0.982392	1.04186	22	22
PFC0235w		1	1	34	29	0.897203	1.03077	34	33
PFC0230c	hypothetical protein	0.780578	1.11301	33	29	0.920465	1.19036	42	49
PFC0225c	elongation factor (EF-TS), putative	0.813575	1.31544	60	78	0.820296	1.09228	66	72
PFC0221c		1	1	35	17	1	1	13	14
PFC0220w	hypothetical protein	0.769418	1.0157	45	45	0.777085	1.49561	23	34
PFC0215c	hypothetical protein	1	1	9	9	0.734628	1.11	9	11
PFC0210c	circumsporozoite (CS) protein	0.801093	1.17623	696	818	0.873042	1.04467	627	600
PFC0205c	PfGLP-1, 1-cys-glutaredoxin-like protein-1	1	1	31	40	1	1	28	40
PFC0200w		1	1	74	74	0.822375	1.42012	68	96
PFC0195w		0.89865	1.86793	20	11	1	1	14	10
PFC0190c	EH (Eps15 homology) protein	0.598057	1.35628	224	303	0.76631	1.33469	318	425
PFC0185w		0.771938	1.53088	68	104	0.613078	1.32056	86	114
PFC0180c	hypothetical protein	1	1	15	8	1	1	10	6
PFC0176c		0.413893	1.55556	50	32	0.739873	1.17315	28	33
PFC0175w		0.569506	1.17293	47	40	0.447077	1.22558	53	43
PFC0170c	dihydrolipoamide acyltransferase, putative	0.721326	2.28431	23	10	1	1	15	16
PFC0165w		0.895426	1.1004	55	50	0.494076	1.87172	34	64
PFC0160w	binding protein, putative	0.751292	1.21692	46	56	0.858052	1.08716	47	44
PFC0155c	DNA-directed RNA polymerase subunit I, putative	1	1	34	37	0.903027	1.97	50	99
PFC0150w	hypothetical protein, conserved	0.932462	1.00303	198	199	0.639251	1.09565	301	330
PFC0145c		1	1	24	20	1	1	20	26
PFC0140c	N-ethylmaleimide-sensitive fusion protein, putative	0.935873	1.0521	63	60	0.687408	1.44701	52	75
PFC0135c	conserved protein	0.996023	1.40379	100	141	0.554642	1.44111	87	125
PFC0130c		1	1	18	19	1	1	14	17
PFC0126c		1	1	45	66	1	1	73	77
PFC0125w	ABC transporter, putative	0.981173	1.10045	45	49	0.586427	1.13281	51	58
PFC0120w	Cytoadherence linked asexual protein, CLAG	0.459095	1.32816	2710	3600	0.762436	1.15988	3127	2696
PFC0115c		1	1	17	11	1	1	14	16
PFC0110w	Cytoadherence linked asexual protein, CLAG	0.836218	1.13914	246	280	0.957581	1.12592	327	368
PFC0105w	serine/threonine protein kinase, putative	0.923283	1.19535	51	43	0.672639	1.39711	39	28
PFC0100c	regulatory protein, putative	0.903837	1.04951	164	172	0.462414	1.40765	139	195
PFC0095c	hypothetical protein	1	1	9	9	1	1	7	10
PFC0090w	hypothetical protein	0.711077	1.39301	117	163	0.801519	1.215	171	207
PFC0085c	hypothetical protein	0.939066	1.17785	124	146	0.836628	1.21707	151	184
PFC0080c	hypothetical protein	0.917512	1.0064	582	578	0.726835	1.11179	456	507
PFC0075c	hypothetical protein	1	1	37	15	0.632411	1.60976	16	26
PFC0070c	hypothetical protein	0.749484	2.14286	77	36	0.571724	1.45865	40	58
PFC0065c	possable Alpha/Beta hydrolase protein	0.912234	1.17647	24	28	0.953884	1.29618	31	41
PFC0060c	Serine/threonine protein kinase, putative	0.759434	1.13551	49	43	0.88291	1.16976	38	44
PFC0055w	hypothetical protein	1	1	9	7	1	1	6	8
PFC0050c	long chain fatty acid ligase, putative	1	1	40	21	1	1	22	37
PFC0045w	hypothetical protein	1	1	9	8	1	1	11	9
PFC0040w	rifin	1	1	10	7	1	1	19	23
PFC0035w	rifin	0.976677	1.2214	33	27	0.716381	1.11702	21	19
PFC0030c	rifin	0.848556	2.06736	40	19	1	1	16	16
PFC0025c	stevor, putative	1	1	38	33	1	1	24	26
PFC0010c	rifin	1	1	14	12	1	1	7	19
PFC0005w		0.784657	1.57412	125	80	0.83833	1.19262	116	98
PFB1055c	erythrocyte membrane protein 1 (PfEMP1)	0.651183	1.45382	72	50	0.804069	1.20851	71	85
PFB1050w	rifin	0.630558	2.62222	47	18	0.960336	1.31579	27	35
PFB1045w		1	1	17	12	0.203443	2.25676	15	33
PFB1040w	rifin	0.853622	1.55337	55	36	0.877163	1.48765	32	48
PFB1035w	rifin	1	1	19	8	1	1	22	14
PFB1030w		1	1	2576	2387	1	1	1891	1646
PFB1025w		1	1	2588	2401	1	1	1896	1641
PFB1020w	stevor, putative	1	1	41	46	0.76	1.02752	33	34
PFB1015w	rifin	0.47295	1.51351	28	19	1	1	22	20
PFB1010w	rifin	0.679351	1.52838	23	35	0.909771	1.02924	18	17
PFB1005w	rifin	0.912707	1.22018	11	13	1	1	12	16
PFB1000w	rifin	1	1	2613	2399	1	1	1912	1659
PFB0985c	hypothetical protein	1	1	101	82	1	1	128	183
PFB0976w	hypothetical protein	1	1	2574	2394	1	1	1897	1650
PFB0974c		0.716757	1.73786	72	41	1	1	37	54
PFB0973c		1	1	9	7	1	1	7	6
PFB0972w		1	1	10	9	1	1	7	9
PFB0970c		1	1	23	21	1	1	13	17
PFB0965c		1	1	31	21	1	1	12	19
PFB0960c		1	1	15	5	1	1	6	7
PFB0955w	stevor, degenerate, putative	1	1	28	17	1	1	18	16
PFB0953w	hypothetical protein	0.972936	1.55	16	6	0.743467	2.16	10	22
PFB0950w	hypothetical protein	1	1	21	13	1	1	12	14
PFB0946c	hypothetical protein	1	1	22	7	1	1	10	31
PFB0935w	cytoadherence linked asexual protein 2	0.957097	1.30417	74	97	0.799951	1.29534	154	200
PFB0932w	hypothetical protein	0.779005	1.91105	71	37	0.704549	1.01043	86	87
PFB0930w	hypothetical protein	0.783582	1.26655	56	71	0.92323	1.20497	113	136
PFB0926c		1	1	38	47	0.792874	1.28677	81	104
PFB0925w	hypothetical protein	0.913222	1.04202	12	12	1	1	11	7
PFB0923c	hypothetical protein	0.786672	1.55166	54	84	0.695672	1.20592	172	208
PFB0921c	hypothetical protein	0.957643	1.07754	2849	3070	0.915743	1.16516	2678	3120
PFB0920w	hypothetical protein	1	1	30	25	0.519921	1	29	29
PFB0915w	liver stage antigen 3	0.182346	2.02816	562	277	0.815479	1.03503	474	491
PFB0910w	hypothetical protein	0.447264	1.64463	40	24	0.80197	1.04688	34	32
PFB0905c		0.645985	1.17527	157	184	0.735987	1.01444	180	183
PFB0900c	hypothetical protein	0.720362	1.1043	158	175	0.770796	1.06268	185	174
PFB0895c	replication factor C subunit 1, putative	0.558405	1.00936	64	65	0.592713	1.35546	68	92
PFB0890c	pseudouridine synthetase, putative	1	1	16	20	0.80151	1.35323	20	27
PFB0888w	hypothetical protein	0.602031	1.30272	1798	2342	0.660714	1.16328	2428	2825
PFB0886c	hypothetical protein	1	1	33	39	0.941551	1.11458	38	43
PFB0885w	40S ribosomal protein S30, putative	0.771182	1.21592	1936	2355	0.773542	1.10062	2111	2323
PFB0880w	hypothetical protein, conserved	0.902807	1.04015	54	52	0.905438	1.46729	32	47
PFB0875c	hypothetical protein	0.919181	1.1124	121	135	0.698741	1.16215	166	193
PFB0870w		0.614971	1.1039	102	92	0.687633	1.55161	124	192
PFB0865w	small nuclear ribonucleoprotein, putative	0.918423	1.48643	133	197	0.729762	1.27596	183	234
PFB0860c	RNA helicase, putative	0.388271	1.11451	141	157	0.803173	1.0812	156	169
PFB0855c	hypothetical protein	1	1	23	12	1	1	17	25
PFB0845w	hypothetical protein	0.899875	1.0625	75	70	0.951299	1.10704	76	68
PFB0840w	replication factor C, subunit 2	0.989001	1.14972	71	81	0.735367	1.34149	86	115
PFB0835c		0.715884	1.3926	97	136	0.571322	1.10121	91	100
PFB0830w	Ribosomal protein S26e, putative	0.722314	1.17647	451	530	0.412446	1.58708	596	946
PFB0826c		1	1	21	13	1	1	9	27
PFB0820c	hypothetical protein	1	1	14	10	0.945669	1.20395	15	18
PFB0815w	protein kinase, putative	0.830575	1.17893	513	604	0.783578	1.14714	910	1044
PFB0814c	hypothetical protein	1	1	29	34	1	1	29	31
PFB0810w	hypothetical protein	0.760895	1.67809	53	88	0.805676	1.05747	87	92
PFB0805c	clathrin coat assembly protein, putative	1	1	23	44	1	1	90	132
PFB0800c		1	1	21	20	1	1	24	29
PFB0795w	ATP synthase F1, alpha subunit, putative	0.909315	1.05255	310	327	0.744388	1.23277	324	399
PFB0790c	hypothetical protein	1	1	20	11	0.946391	1.04902	10	11
PFB0775w		1	1	17	12	0.784901	2.28571	15	35
PFB0770c	hypothetical protein	0.89073	1.4966	44	29	0.919838	1.23167	42	34
PFB0765w		0.374244	1.7037	23	14	0.655309	1.50823	49	73
PFB0760w	hypothetical protein	0.619863	1.35181	88	120	0.993105	1.14907	167	145
PFB0755w		1	1	26	22	1	1	16	24
PFB0750w	vacuolar protein-sorting protein VPS45, putative	0.897906	1.09982	56	62	0.660706	1.34842	73	98
PFB0745w	hypothetical protein	0.823111	1.02058	24	25	0.909031	1.18702	26	31
PFB0735c	hypothetical protein	0.930469	1.53333	24	37	0.68586	1.63774	27	43
PFB0730w	DNA helicase, putative	1	1	23	16	0.176317	2.32704	16	37
PFB0725c	hypothetical protein	0.595254	1.93687	77	40	0.535143	1.88653	42	80
PFB0720c	hypothetical protein, conserved	0.640746	1.10538	45	49	0.476532	1.11089	51	56
PFB0715w	DNA-directed RNA polymerase II second largest subunit, putative	0.82648	1.12362	377	336	0.698872	1.2247	279	341
PFB0710c	hypothetical protein	0.745616	1.3125	110	145	0.777634	1.27078	122	154
PFB0705w		0.883812	1.35102	178	132	0.841368	1.22717	137	168
PFB0700c		0.925467	1.19149	28	24	0.828375	1.4188	23	33
PFB0695c	acyl-CoA synthetase	0.863873	1.23885	63	78	0.682456	1.24028	57	70
PFB0690w		1	1	13	8	0.625716	2.16667	10	22
PFB0687c		0.499671	1.81923	52	95	0.770827	1.00628	128	127
PFB0685c	acyl-CoA synthetase	0.886709	1.6362	90	55	0.887609	1.48232	79	117
PFB0680w	hypothetical protein	0.272772	1.83518	116	63	0.607671	1.28264	209	268
PFB0675w	hypothetical protein	0.84502	1.42744	72	50	0.662604	1.30156	64	83
PFB0670c	hypothetical protein	0.818703	1.22374	27	22	1	1	18	24
PFB0665w	Ser/Thr protein kinase, putative	0.842283	1.2591	142	113	0.748509	1.14478	263	230
PFB0660w		1	1	18	10	1	1	18	21
PFB0655c		0.728376	1.24333	121	97	0.655173	1.16983	127	148
PFB0650w		1	1	12	8	0.697607	1.31	7	13
PFB0645c	Ribosomal protein L13, putative	0.480107	1.49339	45	68	0.899079	1.43411	26	37
PFB0640c	hypothetical protein, conserved	0.564321	1.71125	94	161	0.678219	1.10237	257	283
PFB0635w	T-complex protein 1, putative	0.803757	1.22394	71	87	0.847933	1.32925	82	109
PFB0630c		0.820513	1.1203	40	45	0.612373	1.25981	87	109
PFB0625w		1	1	16	13	1	1	8	8
PFB0620w		1	1	51	93	1	1	83	111
PFB0615c		0.932807	1.02143	14	14	1	1	18	15
PFB0610c		1	1	26	15	1	1	15	15
PFB0605w	Ser/Thr protein kinase, putative	0.718503	1.26562	32	41	0.905834	1.19521	29	35
PFB0600c	hypothetical protein	1	1	88	89	1	1	72	83
PFB0595w	heat shock 40 kDa protein, putative	0.779037	1.22538	581	712	0.845176	1.08618	480	522
PFB0590w	hypothetical protein	0.830587	1.24068	182	226	0.595133	1.01572	204	207
PFB0585w	Leu/Phe-tRNA protein transferase, putative	0.954913	1.15368	315	273	0.778158	1.17363	371	435
PFB0580w	hypothetical protein	1	1	17	24	1	1	11	23
PFB0575c		1	1	17	31	0.883985	1.13074	28	32
PFB0570w	hypothetical protein	0.846471	1.06681	421	449	0.75575	1.27008	539	685
PFB0560w	hypothetical protein	0.817355	1.76907	251	142	0.84204	1.45801	149	102
PFB0555c	hypothetical protein	0.639824	1.35182	308	417	0.688938	1.365	353	481
PFB0550w	peptide chain release factor subunit 1, putative	0.904606	1.22576	346	424	0.913327	1.0896	278	303
PFB0545c	ribosomal protein L7/L12, putative	1	1	22	20	0.869202	1.08865	28	31
PFB0540w		0.948219	1.0875	64	70	0.940592	1.07612	72	67
PFB0535w		0.795875	1.05444	254	267	0.70134	1.03632	248	257
PFB0530c		0.972778	1.22557	102	83	0.945557	1.22104	80	66
PFB0525w	asparagine -- tRNA ligase, putative	0.97699	1.00025	790	790	0.795136	1.1848	589	698
PFB0520w	protein kinase, putative	0.472393	1.07296	25	23	1	1	22	22
PFB0515w	hypothetical protein	0.63859	1.59318	44	70	0.643611	1.31463	50	66
PFB0510w	hypothetical protein	0.988064	1.73	17	9	1	1	12	18
PFB0505c	beta-ketoacyl-acyl carrier protein synthase III precursor, putative	0.998299	1.435	20	29	0.937301	1.39613	29	21
PFB0501c		1	1	23	12	1	1	13	13
PFB0500c	rab5 protein, putative	0.829259	1.17279	166	195	0.672328	1.32752	161	213
PFB0495w		1	1	12	13	1	1	7	9
PFB0490c		0.997907	1.02901	569	585	0.745466	1.28741	521	671
PFB0485c	hypothetical protein	1	1	26	16	0.706738	1.02326	13	13
PFB0480w	syntaxin, putative	0.478632	1.07	11	8	1	1	11	17
PFB0475c		0.774717	1.2791	374	478	0.959552	1.11576	667	744
PFB0470w		1	1	19	9	1	1	12	12
PFB0465c	hypothetical protein	0.645662	1.42223	250	356	0.882839	1.1176	259	289
PFB0460c		0.824082	1.23523	119	97	0.841198	1.14606	108	94
PFB0455w	ribosomal L37ae protein, putative	0.801555	1.19615	732	875	0.847326	1.03947	732	761
PFB0450w	Sec61-gamma subunit of protein translocation complex, putative	0.530444	2.19425	83	183	0.761625	1.03855	186	179
PFB0445c	helicase, putative	0.848772	1.16067	1257	1459	0.819109	1.20582	1432	1727
PFB0440c		0.459971	2.1125	68	32	0.885166	1.18152	30	36
PFB0435c		0.888272	1.21712	176	215	0.861686	1.12468	156	176
PFB0425c		0.987464	1.57042	22	14	1	1	11	11
PFB0420w	2C-methyl-D-erythritol 2,4-cyclodiphosphate synthase	0.976837	1.29787	104	80	0.707044	1.06183	79	74
PFB0415c	hypothetical protein	0.718442	1.07614	21	20	0.661359	1.49545	22	33
PFB0410c	phospholipase, putative	0.72655	1.13559	67	59	0.864898	1.4186	34	49
PFB0405w	transmission-blocking target antigen s230 precursor	1	1	13	10	1	1	9	9
PFB0400w	hypothetical protein	0.387694	1.57299	43	27	0.837221	1.00369	27	27
PFB0395w	hypothetical protein	1	1	37	9	0.959833	1.328	17	13
PFB0391c		0.997939	1.37255	154	112	0.71175	1.48237	142	210
PFB0390w	ribosome releasing factor, putative	0.927959	1.00512	79	78	0.909519	1.08632	82	75
PFB0385w	acyl carrier protein, putative	0.74174	1.19208	81	68	0.507465	1.20052	76	92
PFB0380c	hypothetical protein	0.835402	1.3406	60	80	0.610758	1.65025	79	131
PFB0375w	hypothetical protein	0.966658	2.68927	48	18	0.820821	1.78155	21	37
PFB0370c		0.985147	1.34971	136	184	0.79002	1.74194	93	162
PFB0365w	hypothetical protein, conserved	0.709954	1.13991	50	44	0.854656	1.08227	71	76
PFB0360c	cysteine protease, putative	0.899423	1.02128	14	14	1	1	19	24
PFB0355c	cysteine protease, putative	0.942303	1.35404	87	64	0.868808	1.20973	86	104
PFB0350c	cysteine protease, putative	0.950621	1.00327	552	550	0.861684	1.13068	643	727
PFB0345c	cysteine protease, putative	0.41566	1.49774	155	231	0.980733	1.21276	329	271
PFB0340c	cysteine protease, putative	0.709978	1.22191	3662	2997	0.937026	1.04753	3889	4073
PFB0335c	cysteine protease, putative	0.920828	1.35549	169	228	0.725311	1.16988	192	225
PFB0330c	cysteine protease, putative	0.86986	1.05223	130	137	0.891429	1.16319	144	168
PFB0325c	cysteine protease, putative	1	1	22	11	1	1	15	17
PFB0320c	hypothetical protein, conserved	1	1	33	37	0.815927	1.37692	36	26
PFB0315w		0.708449	1.46964	109	74	0.674538	1.2415	88	110
PFB0310c	merozoite surface protein 4	0.974106	1.1689	291	340	0.950767	1.2079	346	286
PFB0305c	merozoite surface protein 5	0.798856	1.20058	207	248	0.426371	1.48264	340	504
PFB0300c	merozoite surface protein 2 precursor	0.511458	1.22573	4347	5329	0.899722	1.06268	5185	5510
PFB0295w	adenylosuccinate lyase, putative	0.662941	1.29693	306	397	0.653506	1.10044	344	378
PFB0290c	transcription factor, putative	0.8739	1.28138	307	393	0.712496	1.21691	270	328
PFB0285c		1	1	20	14	1	1	22	14
PFB0280w		0.953728	1.02762	87	89	0.806853	1.11021	173	192
PFB0279w		0.587569	1.4512	103	71	0.506176	1.407	154	217
PFB0275w	hypothetical protein, conserved	0.195196	1.80616	279	504	0.587933	1.22607	468	574
PFB0270w	hypothetical protein, conserved	0.677784	1.24183	182	147	0.849427	1.16551	115	135
PFB0265c	DNA repair endonuclease, putative	0.467001	1.29497	446	344	0.656753	1.25011	221	276
PFB0260w	proteasome 26S regulatory subunit, putative	0.621082	1.01436	544	536	0.64347	1.22591	569	697
PFB0256w		1	1	6	3	1	1	4	3
PFB0255w		1	1	138	143	1	1	124	159
PFB0250w		0.697776	1.20087	231	277	0.832225	1.17064	176	207
PFB0245c	DNA-directed RNA polymerase II 16 kDa subunit, putative	0.625616	1.31024	100	131	0.867305	1.18533	150	178
PFB0240w	hypothetical protein, conserved	1	1	18	14	1	1	17	16
PFB0235w		1	1	12	11	1	1	10	10
PFB0230c		1	1	16	9	1	1	15	11
PFB0225c		1	1	24	15	1	1	18	23
PFB0220w	UbiE-like methlytransferase, putative	1	1	25	17	1	1	19	17
PFB0215c	3'-5' exonuclease, putative	0.919803	1.11566	56	63	0.627466	1.43716	37	53
PFB0210c	monosaccharide transporter, putative	0.683712	1.07445	118	127	0.64362	1.22711	198	243
PFB0205c	hypothetical protein	0.575531	1.23768	35	43	1	1	23	22
PFB0200c	aspartate aminotransferase, putative	0.985965	1.20236	71	59	0.974583	1.23404	35	28
PFB0195c		0.923873	1.37594	18	13	0.756116	1.02	9	10
PFB0194w	hypothetical protein	0.814417	1.13884	220	251	0.782415	1.01593	295	300
PFB0190c		1	1	15	9	0.972059	1.49231	13	19
PFB0185w		0.801751	1.11789	25	28	0.41235	1.41702	24	33
PFB0180w	5'-3' exonuclease, N-terminal resolvase-like domain, putative	0.81907	1.20207	46	39	1	1	18	31
PFB0177c		1	1	20	14	1	1	14	24
PFB0176c		1	1	20	18	0.761988	1.1608	20	23
PFB0175c		0.249241	1.64645	111	68	0.643127	1.04684	164	172
PFB0170w	hypothetical protein	0.955805	1.14286	14	16	1	1	18	17
PFB0161c		0.447813	1.62095	53	85	0.867621	1.18626	111	131
PFB0160w	ERCC1 nucleotide excision repair protein, putative	0.933986	1.23114	105	129	0.71565	1.42968	103	147
PFB0150c	protein kinase, putative	1	1	29	15	0.703293	1.30732	41	54
PFB0145c		0.544798	1.11111	13	12	1	1	20	23
PFB0140w	hypothetical protein	1	1	30	22	0.990021	1.02961	44	45
PFB0130w	polyprenyl synthetase, putative	0.859452	1.02975	114	118	0.687923	1.20345	87	105
PFB0125c		0.248808	3.08225	71	23	0.797554	1.30943	27	35
PFB0120w	hypothetical protein	0.964458	1.0604	15158	16073	0.354223	1.19129	13206	11086
PFB0115w		0.143935	2.31364	51	22	0.691142	1.13198	59	67
PFB0110w	hypothetical protein	1	1	21	9	1	1	7	6
PFB0106c	hypothetical protein	0.822278	1.02286	184	188	0.99207	1.21075	168	203
PFB0105c	hypothetical protein	0.857327	1.16882	511	597	0.695736	1.11489	899	1002
PFB0100c		0.846539	1.11845	3609	4037	0.934185	1.02428	3957	3863
PFB0095c	erythrocyte membrane protein 3	0.212677	1.73502	240	139	0.916635	1.16848	557	477
PFB0090c	hypothetical protein, conserved	0.562668	1.08519	81	88	0.673587	1.18691	168	199
PFB0085c	hypothetical protein	0.969675	1.1199	261	233	0.533157	1.35772	298	405
PFB0080c	hypothetical protein	0.841895	1.01796	125	123	0.497661	1.60172	198	317
PFB0075c	hypothetical protein	0.850719	1.03909	114	110	0.720285	1.01781	124	126
PFB0070w	hypothetical protein	1	1	9	10	1	1	8	8
PFB0065w	stevor, putative	0.944146	1.64972	58	35	0.903651	1.11049	53	59
PFB0060w	rifin	1	1	23	9	1	1	11	13
PFB0056c		1	1	6	11	1	1	4	4
PFB0055c	rifin	1	1	24	18	1	1	19	21
PFB0050c	stevor isoform gam beta	1	1	28	23	1	1	20	17
PFB0045c	erythrocyte membrane protein 1 (PfEMP1), truncated	1	1	2574	2391	1	1	1891	1647
PFB0040c	rifin	0.818019	1.18391	21	17	1	1	19	16
PFB0035c	rifin	1	1	36	21	1	1	24	21
PFB0030c	rifin	1	1	16	9	1	1	12	14
PFB0025c	stevor, putative	0.714975	2.35885	49	21	0.799628	1.00443	45	45
PFB0020c	erythrocyte membrane protein 1 (PfEMP1), truncated	1	1	21	22	1	1	12	13
PFB0015c	rifin	1	1	29	18	0.977861	1.22619	21	17
PFB0010w	erythrocyte membrane protein 1 (PfEMP1)	0.937687	1.06909	28	29	0.774027	1.27217	42	33
PFA0765c	erythrocyte membrane protein 1 (PfEMP1)	1	1	25	15	1	1	17	23
PFA0760w	rifin	0.990398	1.09495	54	50	0.658507	1.00626	48	48
PFA0755w		1	1	22	13	1	1	16	22
PFA0750w	stevor	0.749181	1.73545	66	38	0.732343	1.54406	52	81
PFA0745w	rifin	1	1	2612	2450	1	1	1925	1671
PFA0740w	rifin	1	1	57	33	0.852452	1.06269	34	36
PFA0730c	hypothetical protein	1	1	486	487	1	1	310	357
PFA0725w	hypothetical protein	1	1	25	9	1	1	20	12
PFA0720w	hypothetical protein	1	1	33	34	1	1	35	31
PFA0715c	hypothetical protein	1	1	29	27	0.28703	1.92899	17	33
PFA0710c	rifin	0.884309	1.84211	42	23	0.994092	1.19173	27	32
PFA0705c		1	1	22	11	1	1	10	18
PFA0700c	hypothetical protein, conserved in P. falciparum	1	1	65	92	0.667656	1.53506	143	219
PFA0695c		1	1	10	9	1	1	5	5
PFA0690w		1	1	36	20	0.539721	1.09524	19	21
PFA0685c	hypothetical protein, conserved in P. falciparum	1	1	17	17	1	1	12	14
PFA0680c	hypothetical protein, conserved in P. falciparum	1	1	86	119	1	1	102	121
PFA0675w		1	1	19	12	1	1	10	13
PFA0670c	hypothetical protein	0.611414	1.34639	112	151	0.818006	1.18851	346	412
PFA0665w		0.356405	1.35294	14	10	1	1	11	14
PFA0660w	protein with DNAJ domain, dnj1/sis1 family	1	1	21	22	0.850705	1.52988	25	38
PFA0655w		0.933444	1.1	11	8	0.783663	1.13	7	11
PFA0650w	hypothetical protein	0.993125	1.12121	19	17	0.801989	1.00889	23	23
PFA0640c	hypothetical protein	1	1	22	13	1	1	19	24
PFA0635c	hypothetical protein	0.976017	1.22943	109	135	0.77985	1.27058	131	167
PFA0630c	hypothetical protein	0.896837	1.03731	70	67	0.398762	2.01472	88	178
PFA0625w	hypothetical protein	1	1	7	8	1	1	8	8
PFA0620c		0.527253	1.95399	624	320	0.800311	1.19819	776	929
PFA0615w	hypothetical protein	0.352602	1.25	26	32	0.57601	1.22353	51	62
PFA0610c	hypothetical protein, conserved in P. falciparum	0.818246	1.01	10	10	1	1	10	17
PFA0590w	ABC transporter, putative	1	1	19	18	1	1	16	21
PFA0585w		1	1	10	8	0.53181	1.23	12	9
PFA0580c	TatD-like deoxyribonuclease, putative	0.998909	1.32381	42	32	0.822174	1.13621	34	30
PFA0575c	hypothetical protein, conserved	1	1	110	134	0.904863	1.04472	87	91
PFA0570w		0.872398	1.26126	56	70	0.775955	1.85559	73	136
PFA0565c		1	1	23	12	0.655619	1.58915	13	21
PFA0560c		1	1	10	13	1	1	10	17
PFA0555c	UMP-CMP kinase, putative	0.988289	1.2538	105	132	0.769564	1.12253	106	119
PFA0550w	hypothetical protein	1	1	21	12	0.820153	1.44	14	8
PFA0545c	replication factor c protein, putative	0.686345	1.36443	34	47	0.520681	1.26602	52	65
PFA0540c		1	1	13	8	1	1	50	33
PFA0535c	kinesin, putative	0.912911	1.06098	17	16	1	1	23	18
PFA0530c	hypothetical protein, conserved	0.917553	4.33333	107	25	1	1	82	78
PFA0525w	transcription initiation factor TFIIB, putative	0.649856	1.13006	104	117	0.766174	1.12825	165	187
PFA0520c	chromatin assembly factor 1 protein WD40 domain, putative	0.677346	1.41072	299	421	0.670102	1.16056	257	298
PFA0515w	phosphatidylinositol-4-phosphate 5-kinase, putative	0.986891	1.16554	138	118	0.78185	1.89978	90	171
PFA0510w		0.968162	1.15254	34	30	0.565701	1.31412	35	46
PFA0505c	DNA-directed RNA polymerase 2 subunit, putative	0.744067	1.62809	150	243	0.640999	1.11911	217	242
PFA0500w	human hepatopoietin-like protein, putative	0.54408	1.89005	38	72	0.79042	1.4242	82	117
PFA0495c	selenocysteine-specific elongation factor selB homologue, putative	1	1	22	25	0.949061	1.66204	36	22
PFA0490w	hypothetical protein	0.74821	1.1592	101	117	0.816989	1.24754	81	101
PFA0485w	hypothetical protein	0.819487	1.0349	289	300	0.679313	1.3344	250	334
PFA0480w	phenylalanyl-tRNA synthetase beta chain, putative	0.333326	1.45957	24	34	0.30623	1.30738	49	64
PFA0475c		0.738248	1.8211	22	40	1	1	28	32
PFA0470c	cold-shock protein, putative	1	1	77	71	1	1	56	91
PFA0465c	N-terminal acetyltransferase, putative	1	1	16	22	1	1	17	19
PFA0460c	tubulin-specific chaperone a, putative	0.94253	2.34926	128	54	0.613477	2.98016	25	75
PFA0455c	integral membrane protein, GNS1/SUR4 family, putative	0.764551	1.13743	39	34	0.626423	1.57092	28	44
PFA0450c		0.754146	1.22616	37	45	0.942277	1.19099	56	66
PFA0445w		0.849703	1.21387	52	63	0.979884	1.28045	62	80
PFA0440w		0.673861	1.39802	91	127	0.910129	1.44326	204	141
PFA0435w		0.621532	1.19728	103	123	0.593695	1.42723	159	228
PFA0430c	hypothetical protein	0.647038	1.3819	63	45	0.891502	1.61832	79	127
PFA0425c	hypothetical protein	0.871339	1.30489	104	136	0.666987	1.16789	82	95
PFA0420w		0.931229	1.03483	5228	5410	0.938468	1.15864	5785	4993
PFA0415c	hypothetical protein	0.890643	1.18152	93	110	0.521682	1.55517	86	134
PFA0410w		0.548808	1.61582	286	177	0.705862	1.11678	408	455
PFA0405w		0.471711	1.34299	21	28	1	1	21	26
PFA0400c	beta3 proteasome subunit, putative	0.536805	1.29795	259	336	0.404833	1.61943	310	502
PFA0395c		1	1	16	13	0.987712	1.14008	29	26
PFA0390w	DNA repair exonuclease, putative	1	1	27	20	0.793971	1.0059	34	34
PFA0385w	hypothetical protein	0.79036	1.05455	11	12	0.463161	1.08824	14	15
PFA0380w	serine/threonine protein kinase, putative	1	1	27	9	1	1	10	12
PFA0375c	patched family protein, putative	0.880082	1.09249	1575	1441	0.855999	1.03542	1609	1666
PFA0370w	hypothetical protein	1	1	26	19	1	1	19	21
PFA0360c		0.840805	1.14108	24	28	0.427699	1.00365	28	27
PFA0355w	hypothetical protein	0.534648	1.09876	24	27	0.97969	1.01075	28	28
PFA0350c		0.772401	1.00446	68	67	0.674227	1.25796	63	79
PFA0345w	centrin, putative	0.964827	1.16898	108	127	0.799322	1.09335	102	93
PFA0340w	hypothetical protein	1	1	27	25	0.988711	1.12536	34	39
PFA0335w	P. falciparum GTP binding protein RAB5	0.740715	1.33244	75	99	0.859179	1.35721	136	101
PFA0330w	pfAARP2 protein	0.600341	1.20668	134	111	0.680799	1.24262	122	152
PFA0325w		1	1	11	15	0.852898	1.68224	18	11
PFA0320w		1	1	17	22	0.949922	1.28501	52	41
PFA0315w		0.931621	1.26941	111	88	0.527765	1.16189	129	150
PFA0310c	calcium-transporting ATPase	0.339648	1.40832	717	1009	0.896645	1.26537	887	701
PFA0305c		1	1	21	17	1	1	37	33
PFA0300c	vacuolar ATP synthase, putative	0.885503	1.03525	176	170	0.720746	1.55814	142	221
PFA0295c	hypothetical protein	0.864933	1.25826	118	149	0.84756	1.10648	216	239
PFA0290w	DNA binding protein, putative	0.934749	1.06522	37	39	0.830911	1.48233	84	57
PFA0285c		0.860202	1.18324	205	243	0.640916	1.53324	302	464
PFA0280w		1	1	30	16	0.749427	1.21393	20	24
PFA0275c	hypothetical protein	0.980123	1.18441	62	53	0.923119	1.46036	39	57
PFA0270c		1	1	21	8	1	1	12	9
PFA0265c	hypothetical protein	0.713953	1.26358	151	191	0.982584	1.18159	318	376
PFA0260c		0.681317	1.67873	133	223	0.932311	1.246	275	342
PFA0255c		0.631907	1.07333	94	101	0.67556	1.3808	93	128
PFA0250w		1	1	14	9	1	1	15	21
PFA0245w	hypothetical protein	0.764105	1.50676	30	45	0.87442	1.30075	27	35
PFA0240w	hypothetical protein	1	1	14	7	1	1	16	14
PFA0235w	hypthetical protein	1	1	15	15	0.838958	1.36842	19	26
PFA0230c		0.766619	1.38213	93	128	0.675848	1.21117	106	128
PFA0225w	LytB protein	0.942688	1.03455	216	208	0.974896	1.16086	210	181
[truncated: 3,119 more rows]
