# Supplementary material for: A systematic approach to understand the mechanism of action of the bisthiazolium compound T4 on the human malaria parasite, Plasmodium falciparum
Source: BMC Genomics. 2008 Oct 30;9:513. doi: 10.1186/1471-2164-9-513 (PMC2596145; doi:10.1186/1471-2164-9-513)
Supplement: Additional file 3 — Additional table 2: Transcriptional intensities at 24, 30 and 36 hours time points for treated and untreated parasite at 40 nM on synchronized parasites. [file 1471-2164-9-513-S3.xls]

## Sheet: Sheet1
Gene	Description	Panova	FC	24hours No drug	24hours 40nM T4	Panova	FC	30 hours No drug	30hours + 40nM T4	Panova	FC	36 hours No drug	36 hours + 40nM T4
PF14_0708	hypothetical protein	0.0934707	3.83582	20	77	0.00106761	20.8829	11	232	0.000284912	37.0482	17	615
PF11_0509		0.959352	1.4	15	11	0.049142	6.17382	302	49	0.00873623	27.3539	843	31
PF11_0039	early transcribed membrane protein 11.1	0.677729	1.22038	206	169	0.0772375	2.92325	4129	1412	0.0166667	22.6829	5480	242
MAL7P1.6	hypothetical protein	1	1	16	12	0.00727322	7.35165	201	27	0.00131094	20.9269	544	26
PF07_0128	erythrocyte binding antigen	1	1	18	14	0.149322	3.26687	644	197	0.00903433	20.4067	1039	51
PFL0060w	hypothetical protein	1	1	38	37	0.0194957	4.64083	671	145	0.00585517	18.9415	1523	80
PF11_0490	hypothetical protein	0.220548	2.30824	445	1027	0.0122941	12.1331	150	1824	0.00955823	18.1112	91	1645
PFL1910c		1	1	25	40	1	1	8	95	0.17877	16.0822	15	235
MAL7P1.170		0.796795	1.04617	93	89	0.00869226	4.22234	779	184	0.000168746	15.9383	1627	102
PFA0490w	hypothetical protein	0.509512	1.64698	147	243	0.0293194	15.0183	22	329	0.0136654	15.3333	42	639
PFD1170c		0.918022	1.1459	269	235	0.0345063	7.21243	638	89	0.00652151	14.1005	1431	102
PFL1945c	hypothetical protein	0.904952	1.08144	105	97	0.314769	4.09538	417	102	0.0548821	13.8759	1554	112
PFI1735c	hypothetical protein	0.249379	1.24306	29	36	0.00487415	4.43826	327	74	0.000235433	13.8058	711	52
MAL13P1.350		1	1	9	22	0.0494889	6.95	6	70	0.0524873	13.5145	14	187
PF14_0131		1	1	18	91	0.223283	6.1194	27	164	0.038389	13.3428	28	378
PFD0095c	hypothetical protein	0.242075	1.57115	82	52	0.0241224	3.93964	725	184	0.000175724	13.1731	1705	129
PF10_0262		1	1	14	13	0.13692	2.29328	113	49	0.0343936	12.7479	309	24
PFL0795c		0.59898	1.30526	57	74	0.0411784	4.87154	40	193	0.00595909	12.6158	62	785
PFE0685w	hypothetical protein	0.234482	2.24581	18	40	0.0838504	6.21705	13	80	0.0448905	12.2895	11	140
MAL13P1.60	erythrocyte binding antigen 140	0.883813	1.06711	45	48	0.025244	3.56143	519	146	0.00120193	11.7351	1400	119
PF08_0066	lipoamide dehydrogenase, putative	0.0134338	3.39394	20	67	0.00312318	7.34	9	73	0.000417638	11.5281	23	266
PF07_0005	lysophospholipases-like protein, putative	1	1	22	36	0.196777	1.9813	180	91	0.00829501	11.5014	408	36
PFB0685c	acyl-CoA synthetase	0.268945	1.28701	177	228	0.0378393	3.23604	39	128	0.00150473	11.3286	35	400
PFL0080c	serine/threonine-protein kinase Nek1, putative	1	1	35	43	0.117257	7.04762	13	89	0.145964	11.1048	11	117
PFD1050w	alpha-tubulin ii	0.113422	1.90571	438	835	8.47192e-05	15.7907	80	1260	9.94295e-05	10.7709	141	1519
PFL2520w		1	1	9	10	0.164987	2.71754	155	57	0.0403005	10.7631	309	29
PF14_0588		0.0604613	1.13	7	11	0.0654715	3.46	10	35	0.00897877	10.6852	11	115
PF14_0262	hypothetical protein	0.0225585	4.02723	40	163	0.112872	3.9382	36	140	0.0206045	10.5635	31	324
PF11_0479		0.615468	1.9115	11	22	0.03786	6.38	8	64	0.0574936	10.5034	15	152
PF14_0045	hypothetical protein	0.827263	1.05328	85	81	0.227431	5.04704	247	49	0.0989455	10.482	524	50
PFA0420w		0.814986	1.22899	156	192	0.299245	7.61428	3082	405	0.0975059	10.4277	4349	417
PFL1750c		0.245119	1.14468	71	81	0.0627686	9.04138	15	131	0.0184666	10.1126	30	305
PFC0210c	circumsporozoite (CS) protein	0.518144	1.39916	1190	1664	0.0010497	6.16989	357	2201	0.000116028	9.99907	429	4294
PFE0645w		0.315914	1.91542	101	193	0.0630018	4.78361	31	146	0.0357382	9.98738	32	317
PFB0695c	acyl-CoA synthetase	1	1	16	13	0.133812	1.9484	79	41	0.0956094	9.79444	176	18
PF14_0735	hypothetical protein	1	1	16	20	0.0492939	2.76415	11	29	0.0070719	9.7551	20	191
PFC0090w	hypothetical protein	1	1	27	25	0.0346625	4.18329	155	37	0.0140492	9.71117	356	37
MAL13P1.129	hypothetical protein	0.313588	2.20709	71	156	0.00351161	8.2907	34	285	0.00132686	9.42832	57	533
PF10_0019	early transcribed membrane protein	0.928999	1.10248	1366	1239	0.270293	3.9608	5233	1321	0.111772	9.1946	6676	726
PFD0110w	reticulocyte binding protein, putative	1	1	31	30	0.120037	2.97129	1739	585	0.00736417	9.11398	2543	279
PFI1755c	hypothetical protein	0.276869	1.64779	178	294	0.0113629	4.46042	1443	323	0.000960304	9.08243	2424	267
PFI1520w		1	1	21	29	0.0422402	2.8625	16	46	0.0282055	9.02963	14	122
MAL13P1.247		1	1	17	33	0.0500966	7.92	8	79	0.107602	8.87817	20	175
PFL1015w		1	1	49	55	0.232974	2.19772	26	58	0.0531846	8.77627	30	259
PF13_0250		0.275889	2.41205	61	148	0.0218988	3.4305	52	178	0.0159545	8.68668	53	463
PF14_0080		1	1	28	41	1	1	14	36	0.098029	8.63954	17	149
PFB0120w	hypothetical protein	0.621931	1.23889	1286	1038	4.53706e-05	2.52352	12563	4978	1.02952e-06	8.61234	14796	1718
PFI0915w		0.553098	1.67059	17	28	0.160804	1.76017	82	47	0.0929063	8.55102	210	25
PF10_0170		0.519248	1.13861	23	20	0.113359	5.90355	116	20	0.0305794	8.52187	818	96
MAL8P1.70		1	1	20	21	0.0908584	3.60291	595	165	0.0173035	8.45883	986	117
PF08_0033	hypothetical protein, conserved	0.644375	1.92228	19	37	0.058452	3.08065	12	38	0.0255214	8.16429	14	114
PFD0735c		0.714018	1.13204	242	274	0.0874258	3.23333	51	165	0.0208276	8.11825	39	316
PFL1675c		0.351656	1.3494	58	78	0.0183999	6.93023	26	179	0.00776819	8.08753	46	370
PF13_0248	pf47	1	1	22	19	0.0247755	3.66	7	37	0.013124	8.05921	15	123
PF14_0675	reticulocyte binding protein 2 homolog B, putative	0.285163	1.5503	154	99	0.0866524	2.15823	32	68	0.00331051	8.04854	31	249
PFL0035c	octapeptide-repeat antigen, putative	1	1	26	27	0.134151	4.24342	65	15	0.0441903	7.99103	178	22
PF13_0100	glycerol-3-phosphate acyltransferase, putative	0.816603	1.37469	40	55	0.207831	3.52406	19	66	0.291788	7.98814	25	202
PF11_0449		1	1	11	15	0.0618366	5.66	8	57	0.0329527	7.86705	17	136
PF10_0015	acyl CoA binding protein, putative	1	1	28	25	1	1	39	20	0.0935236	7.86598	153	19
PF11_0175	heat shock protein 101, putative	0.669377	1.8712	129	69	0.0554471	2.65217	92	35	0.00242451	7.81906	648	83
MAL13P1.351	hypothetical protein	0.574156	1.60177	23	36	0.101718	2.61111	11	28	0.0681853	7.81	9	78
PF10_0237		0.791681	1.16933	31	37	0.347804	2.51177	17	43	0.109352	7.70192	21	160
PFB0140w	hypothetical protein	0.750693	2.70383	29	78	1	1	21	59	0.459016	7.59116	18	137
PF11_0256	pyruvate dehydrogenase E1 component, alpha subunit, putative	0.141353	1.88279	80	151	0.0328958	4.19551	31	131	0.00363933	7.57054	48	365
PFL2045w		0.694359	1.59584	43	69	0.159651	1.88235	15	29	0.370256	7.56198	12	92
PF11_0268		1	1	27	20	0.104094	2.68139	316	118	0.0316177	7.55621	773	102
PFB0755w		0.681964	1.57792	31	49	0.159011	4.95918	20	97	0.108648	7.53125	19	145
MAL7P1.100	serine/threonine protein kinase 2, putative	0.17043	1.68722	45	77	0.00253528	6.82258	12	85	0.00115869	7.4953	32	239
PFE1420w		0.677348	1.5239	54	83	0.124198	4.82741	20	95	0.099201	7.48	28	206
PF11_0381	subtilisin-like protease 2	0.414613	1.43056	21	14	0.0609457	1.89833	114	60	0.00284934	7.47486	268	36
MAL6P1.167	oxidoreductase, short-chain dehydrogenase family, putative	0.374238	1.39591	196	273	0.0175138	6.18333	42	260	0.0118449	7.46087	46	343
PFL2415w	Hbeta58/Vps26 protein homolog, putative	0.946176	1.14882	220	192	0.283163	3.65172	29	106	0.117216	7.38168	39	290
PFB0725c	hypothetical protein	0.702485	1.1503	83	95	0.239948	3.34926	27	91	0.150226	7.32121	50	362
PF07_0087	hypothetical protein	0.723664	1.70299	301	513	0.229212	5.50645	54	299	0.175025	7.29183	77	562
PFI1330c		0.914786	1.1258	476	423	0.128659	5.71804	57	327	0.0774507	7.27936	88	638
PFL0915c		1	1	33	39	0.0486018	5.22131	12	64	0.0196091	7.26897	15	105
PFI0210c	hypothetical protein	1	1	17	29	0.0559136	2.98	10	30	0.0146864	7.25434	17	126
MAL13P1.312		0.69296	1.07348	60	56	0.134179	2.77632	23	63	0.0264054	7.22581	25	179
PFI1430w		0.20896	2.15013	120	258	0.06127	10.0993	15	153	0.0473656	7.15493	36	254
MAL6P1.191	protein kinase, putative	0.28749	1.65854	82	136	0.036354	4.17656	549	131	0.00384287	7.14369	984	138
PF13_0144	oxidoreductase, putative	0.244917	3.49386	73	256	0.0105069	9.93023	17	171	0.022289	7.11855	52	372
MAL13P1.348	hypothetical protein	0.707471	1.02568	60	58	0.0413695	3.52874	17	61	0.014659	7.10288	24	173
PFI0540w		1	1	10	12	0.355237	2.10124	220	105	0.0579717	7.038	408	58
PF14_0206	hypothetical protein	0.271972	2.057	19	40	0.09877	4.10674	18	73	0.0467742	7.03097	23	159
PF14_0133	ATP-dependent transporter, putative	0.709675	1.27887	167	214	0.0405287	5.71066	39	225	0.0217725	7	43	303
MAL7P1.153	hypothetical protein	0.617503	1.29082	78	101	0.10876	5.34081	22	119	0.1278	6.98241	40	278
PFL0150w	origin recognition complex 1 protein	0.259594	1.64508	241	396	0.0633261	2.51336	157	395	0.0068969	6.96101	95	661
MAL7P1.7		0.59684	1.50579	26	39	0.0146042	3.77912	94	25	0.00586935	6.95768	312	45
PFB0665w	Ser/Thr protein kinase, putative	1	1	55	22	0.1063	5.2706	473	90	0.0206144	6.92872	661	95
PF14_0295	ATP-specific succinyl-CoA synthetase beta subunit, putative	0.967099	1.10155	228	207	0.0806053	4.1627	50	210	0.0507139	6.92184	44	301
MAL6P1.45		0.800111	1.09381	166	182	1	1	14	26	0.0586228	6.88793	35	240
PFI0995w		0.67473	1.19626	11	13	1	1	8	39	0.113778	6.87	8	69
PF11_0505	hypothetical protein	0.733769	1.06068	44	41	0.040399	4.75138	86	18	0.0412497	6.86971	211	31
PF10_0101		0.905431	1.56452	31	49	0.00622189	4.95283	21	105	0.0178794	6.84227	32	217
PF11_0286	hypothetical protein, conserved	0.667992	1.22105	38	46	0.245472	1.94468	24	46	0.149074	6.83333	18	123
PF08_0119		0.777479	1.16328	413	355	0.22107	2.02097	3286	1626	0.0275484	6.81631	6212	911
PF14_0344		0.866583	1.2343	191	155	0.118067	3.50183	671	192	0.0149279	6.81031	1282	188
PFI1580c	DHHC-type zinc finger protein, putative	0.204894	2.47109	47	115	0.0618217	3.66094	47	171	0.0122737	6.76206	60	406
PFE0065w	skeleton binding protein	0.122461	1.37332	164	226	0.00081702	4.43967	960	216	1.2457e-05	6.68557	1710	256
PFC0582c		1	1	47	37	1	1	68	17	0.330375	6.66579	253	38
PF14_0712	hypothetical protein	1	1	17	20	0.220773	2.5	13	32	0.0510038	6.66138	19	126
PF14_0345		0.619146	1.21237	194	235	0.083176	6.9322	30	205	0.0163723	6.64822	51	336
PF11_0248		0.683809	1.08574	100	109	0.244046	2.10067	15	31	0.189982	6.64072	17	111
PFD1035w	steroid dehydrogenase kik-i, putative	0.285515	2.00713	84	169	0.0620697	5.44366	14	77	0.0396555	6.63095	34	223
PF14_0138		0.394667	1.79271	124	221	0.0409312	3.33482	90	299	0.0194418	6.62926	79	526
MAL8P1.138	hypothetical protein, conserved	0.713131	1.11765	89	80	0.0709855	4.64198	32	150	0.0822074	6.61417	25	168
PF11_0309	hypothetical protein	0.368374	1.07236	138	148	0.164282	2.29793	39	89	0.0704823	6.61	30	198
PFB0106c	hypothetical protein	1	1	18	29	0.0427028	3.62447	86	24	0.038666	6.57249	177	27
PF13_0131		0.511897	1.19563	96	115	0.109312	2.98039	26	76	0.0521013	6.54636	30	198
PFI1720w		0.654765	1.59813	43	68	0.0289242	4.62509	638	138	0.00822279	6.51594	981	151
PF11_0448		0.565214	2.4663	55	135	0.956719	6.33514	19	117	0.161155	6.47987	30	193
PFA0340w	hypothetical protein	0.608648	1.407	46	64	0.586552	1.83684	19	35	0.179349	6.47682	15	98
PFI1740c	hypothetical protein	1	1	60	64	0.105613	4.33067	162	38	0.049215	6.45204	444	69
MAL7P1.78		0.93061	1.21486	314	381	0.453154	3.41787	41	142	0.20159	6.44368	73	469
PFD0985w		0.366533	1.3465	56	75	0.238064	2.26726	279	123	0.0269919	6.40984	547	85
PFB0590w	hypothetical protein	0.621866	1.21086	282	341	0.103724	3.99896	96	386	0.0316487	6.39923	103	660
PF13_0128	beta-hydroxyacyl-acp dehydratase precursor	0.179864	3.09312	49	153	0.00776407	4.98492	20	99	0.0895518	6.38309	40	257
PFC0176c		0.0742719	2.27848	40	90	0.0452161	5.79224	36	209	0.0070721	6.36294	65	416
PFE1080w	ribosomal large subunit pseudouridylate synthase, putative	0.1557	1.47845	114	168	0.0172603	3.77833	20	77	0.00420227	6.34685	22	141
PFB0355c	cysteine protease, putative	0.0359928	1.829	227	415	0.00116679	6.68461	78	521	0.00023887	6.34613	143	909
PFE1455w	sugar transporter, putative	0.0970808	2.22456	62	138	0.00990985	3.83282	32	124	0.0211236	6.34409	37	236
PF11_0056		1	1	24	28	0.0340409	4.82	9	48	0.0422289	6.31579	15	96
PFL2160c		0.723668	1.34312	60	44	0.210081	4.86992	12	60	0.0676857	6.30387	18	114
PFC0830w		1	1	16	17	0.27244	2.94832	228	77	0.0864447	6.27923	553	88
PF13_0193		0.979172	1.08137	60	55	0.232881	3.32553	43	142	0.0890426	6.27189	43	272
PF14_0040	hypothetical protein	0.851892	1.1648	36	42	0.00120089	9.38023	26	247	0.00148002	6.23626	67	420
PF14_0424	hypothetical protein	0.67458	1.75922	103	181	0.252271	2.92308	22	65	0.141472	6.21885	30	185
PFC0680w		0.0132786	2.84724	71	201	0.0111933	4.83936	25	121	0.00439711	6.20092	43	269
PFC0080c	hypothetical protein	0.743089	1.14247	185	212	0.0548708	3.01151	419	139	0.0065792	6.19453	634	102
MAL13P1.15	hypothetical protein	0.526256	1.4216	193	274	0.158972	3.16568	34	107	0.0622136	6.15437	58	359
PFC0750w		0.140751	2.5	51	127	0.0100951	18.625	13	238	0.00557549	6.13462	42	255
MAL6P1.40	phenylalanine -- tRNA ligase, putative	0.505266	1.38461	137	189	0.061581	2.92308	29	84	0.0153459	6.10638	28	172
PF08_0021		0.888425	1.16524	136	117	0.600952	3.02029	35	104	0.723109	6.10027	37	225
MAL7P1.157	hypothetical protein	0.360398	1.5239	163	249	0.502942	2.25797	35	78	0.0776843	6.04469	36	216
PFL1100w		0.224039	1.46274	51	75	0.0245177	3.14493	14	43	0.00588181	6.0375	16	97
PF13_0140	dihydrofolate synthase/folylpolyglutamate synthase	0.466642	1.22288	457	559	0.0143098	4.53237	111	504	0.00224246	6.03707	121	733
PF10_0316	phosphatidyl-inositol glycan, class A, putative	0.549257	1.01267	142	144	0.174989	3.18644	30	94	0.0746437	6.01149	35	209
PFL0200c		1	1	25	23	0.100009	4.31177	17	73	0.0756958	5.98394	25	149
PFD0495c	hypothetical protein	1	1	21	26	0.187834	1.94704	338	174	0.0277574	5.98296	562	94
PFC0271c		0.638189	1.35025	1625	2195	0.191977	3.05413	144	440	0.0610794	5.97554	299	1784
MAL8P1.88		0.714427	1.84921	13	23	0.161369	1.87193	69	37	0.0574111	5.97546	97	16
PFI1290w	protein kinase, putative	0.0166777	3.98618	123	490	0.0100953	3.79487	74	281	0.000481871	5.97086	117	697
MAL6P1.185		0.964944	1.35341	125	169	0.174531	2.8103	43	120	0.0419654	5.95568	36	215
MAL8P1.4	hypothetical protein	0.505371	1.54605	15	24	0.0584717	6.61486	98	15	0.0497848	5.94631	177	30
PF11_0513		0.673558	1.22766	47	58	0.0360222	5.14875	287	56	0.0134875	5.93677	404	68
PFL0400w	50S ribosomal protein L29, putative	1	1	39	29	1	1	12	18	0.533221	5.912	13	74
MAL6P1.271	cdc2-like protein kinase, putative	0.942783	1.02381	267	260	0.0406877	3.14603	194	610	0.00559318	5.91153	86	508
PF14_0232	hypothetical protein, conserved	0.317427	1.03509	47	46	0.0430059	4.61538	12	54	0.00726818	5.91096	15	86
PF14_0073		0.192773	2.21981	41	92	0.0724705	4.19048	13	53	0.034678	5.90688	25	146
PF10_0318	hypothetical protein, conserved	0.517134	1.73609	56	97	0.0887163	3.88199	32	125	0.132875	5.90637	27	158
PFC0555c	hypothetical protein	1	1	36	47	0.0683177	4.17284	16	68	0.0573884	5.90385	16	92
PF14_0351	hypothetical protein	1	1	28	29	1	1	11	12	0.0334488	5.89091	11	65
PF13_0016	methyl transferase-like protein, putative	0.642366	1.51611	137	207	0.203147	1.42857	82	117	0.0446317	5.88825	35	206
PFL1670c	hypothetical protein	0.522411	1.44283	48	69	0.027853	2.51572	16	40	0.00598537	5.88636	18	104
PF14_0631		0.267358	2.85888	41	118	0.0785899	5.58738	21	115	0.0703577	5.86994	35	203
PF11_0195		0.0413946	2.65812	47	124	0.00436669	4.17143	25	102	0.000782686	5.8648	43	252
PF11_0166		0.927558	1.09812	53	48	0.122149	2.34772	299	127	0.0252396	5.85914	545	93
PFI0675w		0.686989	1.28894	133	171	0.162519	3.60488	2203	611	0.122354	5.84857	3743	640
PFD0595w	hypothetical protein	0.340665	1.01505	186	189	0.179181	4.46122	25	109	0.0232087	5.84536	49	284
PF08_0108	pepsinogen, putative	0.712739	1.25656	34	43	0.0506925	3.05322	734	241	0.00113593	5.83688	1317	226
PFE0715w	asparagine -- tRNA ligase, putative	0.507711	1.15266	67	58	0.0850162	4.64634	16	76	0.02814	5.82639	29	168
PFL2460w	coronin	0.612483	1.04061	41	39	0.185791	2.05428	727	354	0.00963469	5.81148	820	141
PFA0190c	actin	0.634096	1.25986	142	179	0.0249517	3.65229	109	398	0.0104966	5.80371	119	689
PFI1415w	Serine/Threonine protein kinase, putative	0.291472	1.51455	65	99	0.144036	2.71888	25	68	0.0429202	5.8	25	145
MAL6P1.196		0.675195	1.72481	232	401	0.141167	4.49091	61	272	0.104564	5.79381	68	393
PFE0930w	hypothetical protein, conserved	0.536851	1.07061	149	159	0.0619536	2.40211	95	228	0.00953058	5.77441	59	343
PFA0380w	serine/threonine protein kinase, putative	1	1	25	18	0.204596	2.69767	13	35	0.0614486	5.75325	15	89
PFL0545w	kinesin-related protein, putative	0.367866	3.17489	22	71	0.0707696	2.78981	16	44	0.0492914	5.7529	26	149
PFB0177c		0.581577	1.66398	37	62	0.195274	3.0678	18	54	0.0950514	5.75155	16	93
PF14_0699	hypothetical protein, conserved	0.581415	1.01664	128	126	0.0606573	5.30573	16	83	0.0147366	5.73927	30	174
PF14_0527		1	1	47	29	0.259728	2.75166	789	287	0.0298336	5.73348	1041	182
PFL2330w	hypothetical protein	0.50821	1.72585	77	132	0.0648885	3.11397	27	85	0.0253436	5.72923	33	186
MAL8P1.56	hypothetical protein	0.644399	1.07207	56	60	0.0235013	3.85909	22	85	0.0094846	5.71762	39	221
MAL8P1.101	hypothetical protein	0.70944	1.08403	108	117	0.0433026	3.58125	48	172	0.0115934	5.71579	48	272
PFB0575c		0.957241	1.11381	73	66	0.113725	2.52695	17	42	0.0958854	5.71277	19	107
MAL13P1.279	cell division control protein 2 homolog	0.563051	1.21068	337	408	0.198095	2.96244	43	126	0.00359263	5.70561	64	366
PFB0800c		1	1	26	55	1	1	12	19	0.0581409	5.68	9	57
PF14_0166	lysine -- tRNA ligase, putative	0.5771	1.11761	182	162	0.0799485	2.56811	30	77	0.00977985	5.67353	34	193
PF11_0488		0.151583	2.00573	70	140	0.152092	2.51863	32	81	0.0538159	5.67273	39	218
MAL6P1.260		0.331127	2.03347	96	194	0.167678	2.59308	38	98	0.0419749	5.66292	45	252
PF11_0120		0.983642	1.0896	63	68	0.262819	2.4491	17	41	0.136048	5.65842	20	114
PF10_0260	hypothetical protein	0.620322	1.24	55	68	0.372019	3.02857	14	42	0.223292	5.65385	16	88
PFI0570w	GTP-binding protein, putative	0.54293	1.32384	84	112	0.0847896	1.94175	41	80	0.0371289	5.64026	30	171
PFA0675w		0.899498	1.05172	12	12	1	1	10	19	0.317773	5.63077	13	73
PF14_0636		1	1	37	30	0.0701998	5.43478	14	75	0.0287911	5.62681	28	155
MAL8P1.32	nucleoside transporter, putative	0.822333	1.06988	322	301	0.0867017	2.29096	35	81	0.0419965	5.61506	48	268
PF14_0538		0.854236	1.13793	201	177	0.196154	2.14332	61	132	0.0691018	5.60927	45	254
PFE0725c	hypothetical protein	0.474577	1.6827	191	322	0.0147047	5.50991	91	500	0.0245873	5.60724	149	837
PF14_0268		0.656744	1.16406	102	119	0.289802	2.23467	38	84	0.0956085	5.60339	30	165
PFB0900c	hypothetical protein	0.884525	1.04229	73	76	0.0226531	3.97701	173	44	0.00890496	5.59615	320	57
MAL8P1.84	hypothetical protein	0.944012	1.11644	109	98	0.259126	3.57	40	143	0.0417501	5.58586	59	332
PFB0720c	hypothetical protein, conserved	0.379148	1.67731	85	142	0.00931194	4.43871	16	69	0.00148272	5.58261	23	128
MAL7P1.82	unknown	0.602562	1.72782	150	259	0.34363	3.52764	83	294	0.240854	5.5739	98	547
PF11_0308		0.997329	1.07972	62	58	0.261789	3.22747	23	75	0.156032	5.5431	23	129
PF08_0025		1	1	219	399	1	1	36	71	0.354529	5.54127	74	410
PFI0400c	hypothetical protein	0.432887	1.30265	339	442	0.137066	3.58084	50	179	0.103064	5.5283	90	498
PFI0465c		0.754035	1.03382	183	190	0.383636	1.83532	101	185	0.0525125	5.51595	72	398
PF10_0102		0.560277	1.05278	70	74	0.215056	4.45823	42	187	0.162375	5.51421	77	427
PF14_0526	hypothetical protein, conserved	0.605849	2.11873	136	287	0.369015	3.63014	22	80	0.510626	5.5049	20	112
PFI0315c		0.688718	1.44056	14	21	1	1	11	17	0.239307	5.48649	11	61
MAL6P1.84	hypothetical protein	0.343471	1.4919	333	497	0.00664269	4.63079	86	400	0.00515438	5.48362	116	636
PF14_0237	hypothetical protein	1	1	48	45	0.171306	3.44	18	60	0.122078	5.48162	27	149
PFB0605w	Ser/Thr protein kinase, putative	0.810219	1.39397	93	130	0.499886	2.53509	23	58	0.157137	5.46786	28	153
PF07_0094		1	1	19	33	0.0350505	3.76087	14	52	0.0140467	5.45902	24	133
PFL1895w	ribosomal protein L23, putative	0.443874	1.36702	150	206	0.0761819	1.47819	64	95	0.0114924	5.45372	55	301
PF07_0109	hypothetical protein	0.816752	1.39039	159	115	1	1	16	24	0.299964	5.4399	39	213
PF11_0482		0.491193	1.28324	138	178	0.149511	2.40471	43	102	0.0528221	5.43942	62	337
PF11_0306	A/G-specific adenine glycosylase, putative	0.668416	1.09309	104	114	0.0651576	3.57	9	36	0.0115892	5.43939	20	108
PFL1390w	hypothetical protein	0.689795	1.36056	145	107	0.943786	3.92754	41	163	0.150176	5.43836	44	238
MAL13P1.90		0.390498	1.62418	76	124	0.0804202	1.85263	48	88	0.0708029	5.43312	31	171
PFL0340w		0.614675	1.19613	72	87	0.0218657	3.93289	15	59	0.0130016	5.42087	30	161
PF14_0506		1	1	26	28	0.41215	1.60976	21	33	0.00452334	5.42081	22	120
MAL7P1.79	hypothetical protein	0.158236	1.82445	257	469	0.0375931	3.73818	55	206	0.00500371	5.41376	109	590
PFL2005w	replication factor c subunit 4	0.541159	1.1129	285	317	0.194664	4.28488	34	147	0.039917	5.39927	55	295
PFD1155w	erythrocyte binding antigen, putative	1	1	20	18	0.711267	1.16962	46	40	0.161356	5.39367	119	22
PFL2165w	kinesin-like protein, putative	0.898012	1.07333	85	79	0.179297	2.63865	12	31	0.0878739	5.38916	20	109
MAL13P1.346	DNA repair endonuclease	0.771441	1.37076	86	117	0.13511	4.93778	23	111	0.0837147	5.3871	40	217
PF14_0061	hypothetical protein	0.73817	2.33415	41	96	0.974457	3.12214	13	41	0.440219	5.38356	15	79
PFB0890c	pseudouridine synthetase, putative	0.678292	1.18956	68	58	0.0848754	2.47619	15	36	0.0345634	5.37891	26	138
MAL13P1.61	hypothetical protein	0.338604	1.87725	61	115	0.0460521	5.02667	264	53	0.026117	5.3729	512	95
PF13_0076	hypothetical protein	0.735648	1.16332	105	122	0.118475	2.252	56	25	0.0601761	5.36961	237	44
PF13_0276	hypothetical protein	0.890307	1.1424	188	214	0.0154652	4.61567	495	107	0.00668109	5.3582	905	169
PFL1070c	endoplasmin homolog precursor, putative	0.669547	1.14535	344	394	0.0509517	3.43065	76	260	0.0128928	5.3484	84	450
PFE0365c		1	1	20	22	0.340368	1.5464	238	154	0.0214479	5.3258	731	137
PF14_0273		0.44687	1.46923	39	57	0.218935	2.60963	19	49	0.0793097	5.31694	18	97
MAL6P1.50	glyoxalase I, putative	0.222428	1.4461	221	319	0.0534045	2.82112	46	131	0.00752221	5.30361	53	280
MAL13P1.103		0.543553	1.14272	427	488	0.0399105	3.26027	183	595	0.00606351	5.30164	177	937
MAL6P1.273	hypothetical protein	0.863017	1.08243	176	190	0.147784	2.23913	64	144	0.0410994	5.30103	49	257
PF11_0197	hypothetical protein	0.731679	1.20276	276	332	0.0622946	4.24022	54	228	0.0205211	5.28282	74	390
PFL2315c	hypothetical protein	0.804006	1.15775	215	249	0.235233	3.08642	57	175	0.117064	5.28276	58	306
PF08_0116	hypothetical protein	0.967743	1.22318	128	104	0.0734005	3.71918	15	54	0.00531268	5.28223	29	152
PFL0235w		0.964228	1.58777	179	113	0.948718	2.58442	31	80	0.822771	5.27129	32	167
PFC0860w	kinesin, putative	0.262117	1.63784	241	394	0.0250967	3.94581	102	401	0.00934863	5.25747	124	651
PF11_0067	hypothetical protein	0.68364	1.17618	142	121	0.0763471	2.63929	148	56	0.0114433	5.24469	420	80
PFB0365w	hypothetical protein, conserved	0.685489	1.08305	116	125	0.171628	2.30586	46	106	0.0623382	5.24356	51	265
PF11_0079		0.482689	2.69573	56	152	0.426665	2.85401	27	78	0.28485	5.24185	37	193
PFI1615w	hypothetical protein	0.444879	1.28105	95	122	0.0801556	4.00418	24	96	0.0342337	5.22727	31	161
PF14_0289	ribosomal protein L17, putative	0.691628	1.10667	203	224	0.0437738	3.20137	29	94	0.0540677	5.22004	46	240
PFC1045c		1	1	12	14	0.352681	1.68396	71	42	0.0877621	5.2194	226	43
PFL2170c	hypothetical protein	0.255404	1.6932	60	102	0.07029	2.43503	18	43	0.0181526	5.21354	19	100
PFB0535w		0.3653	1.41132	497	701	0.0509734	3.80205	156	594	0.0105369	5.19556	225	1169
PFL1535w	hypothetical protein	0.251809	1.46036	39	57	0.0399091	5.11875	16	82	0.0162715	5.19512	25	128
PFC0416w	hypothetical protein	0.831428	1.42038	134	94	0.303817	1.17103	67	57	0.12797	5.19217	28	146
PFL1695c		0.464684	1.68496	126	212	0.0707466	4.70446	54	253	0.0422253	5.19216	105	543
PFC0510w	zinc finger protein, putative	0.704231	1.44839	254	368	0.0213667	3.43308	184	631	0.00289489	5.18692	128	666
PF14_0285	exodeoxyribonuclease III, putative	0.403294	1.67735	44	73	0.0720187	3.02198	18	55	0.0396729	5.18333	24	124
PF11_0173	oligosacharyl transferase STT3 subunit, putative	0.30408	1.38586	161	223	0.046399	4.55582	42	192	0.0115191	5.18131	54	277
PF14_0272		0.710417	1.90146	89	170	0.179414	6.81579	27	181	0.220839	5.1767	76	396
PF13_0241	hypothetical protein	0.381844	1.30263	152	198	0.0609973	3.93973	37	144	0.00625158	5.17433	52	270
PF13_0188		0.764455	2.09688	90	188	0.362728	3.18307	51	162	0.175497	5.17213	49	252
PFB0835c		0.538982	1.29342	337	436	0.0346759	2.86233	66	189	0.00608817	5.16646	82	425
PFC0650w	hypothetical protein	0.598223	2.28358	20	46	0.406197	2.75694	14	40	0.236369	5.14208	18	94
PFI0185w	hypothetical protein	1	1	16	16	0.0557012	2.64122	13	35	0.0101781	5.13907	15	78
PF14_0717		0.557518	1.42809	118	169	0.142847	2.39519	29	70	0.0133327	5.13584	35	178
PFE0130c		0.360357	1.64203	43	71	0.0616613	2.87143	14	40	0.0282021	5.12883	16	84
PF10_0025	PF70 protein	0.526797	1.46075	114	78	0.00877224	4.17188	107	26	0.0011933	5.11567	548	107
PF10_0138	hypothetical protein	1	1	14	12	0.194848	2.62186	293	112	0.0345181	5.10074	552	108
PF14_0581	ribosomal protein S10, putative	0.748563	1.24558	127	102	0.230514	2.86895	35	101	0.0503324	5.08915	52	263
PFI1655c		0.803658	1.01784	101	103	0.247484	2.71978	36	99	0.179621	5.08505	39	197
PFI0980w	hypothetical protein	0.234133	1.39297	65	91	0.0114026	8.72115	10	91	0.00268125	5.05611	30	153
PFB0176c		0.263526	1.85353	55	103	0.0436458	4.05442	15	60	0.0807338	5.04527	24	123
PFL1525c	pre-mRNA splicing factor RNA helicase, putative	0.706294	1.15926	108	125	0.104152	2.75263	19	52	0.10464	5.04467	40	203
PFC1035w	hypothetical protein	0.426647	1.3942	200	279	0.0697674	5.17919	35	179	0.0129579	5.02977	74	372
PFD0935c		0.572086	1.3487	104	140	0.177992	3.11782	33	103	0.0741119	5.02905	48	242
PFE1025c		0.811157	1.35181	83	112	0.219827	3.10098	31	95	0.133106	5.01645	30	153
PF14_0245	hypothetical protein	0.764979	1.08881	56	61	0.261437	1.90941	29	55	0.0758775	5.01408	36	178
MAL13P1.134	helicase, putative	0.351858	1.55717	48	75	0.060726	4.51449	14	62	0.109377	5.01389	14	72
PF13_0233	myosin a	0.939208	1.45137	275	189	0.249918	1.58037	2119	1341	0.00131635	5.01021	3780	755
PFL2230c	hypothetical protein, conserved	0.39841	1.41162	124	175	0.0178765	5.80089	23	131	0.0253122	5.00203	49	246
PF11_0128	hypothetical protein, conserved	0.888738	1.35601	94	69	0.549588	1.24419	26	32	0.0696832	4.99296	28	142
PFI0335w		0.338534	1.52673	269	411	0.137673	2.17114	30	65	0.0302812	4.9899	59	296
PFI0380c	formylmethionine deformylase, putative	0.788884	1.03498	194	201	0.325106	3.11842	30	95	0.186735	4.98337	42	210
PF10_0313	hypothetical protein	0.440641	1.94378	25	48	0.302947	2.58654	10	27	0.237126	4.98039	15	76
PF14_0576	ubiquitin carboxyl-terminal hydrolase, putative	0.36017	1.75962	148	261	0.0748567	4.0601	42	169	0.0293419	4.97799	64	317
MAL13P1.260		1	1	24	23	0.181891	1.94762	521	267	0.0100056	4.96279	960	194
PF14_0645		0.957735	1.35822	570	419	0.577514	1.60976	57	92	0.266336	4.95852	87	430
PFC0500w		0.871544	1.00528	76	76	0.0710855	1.30939	72	95	0.00745191	4.95094	27	131
PFL1885c	calcium/calmodulin-dependent protein kinase 2, putative	0.909831	1.3479	77	57	0.412779	1.46539	383	262	0.0277281	4.94286	813	165
PF11_0213	hypothetical protein	0.246426	1.99228	26	52	0.148537	2.18382	14	30	0.125302	4.93913	12	57
PF14_0672	cyclic nucleotide phosphodiesterase, putative	1	1	24	37	0.0620735	1.95541	16	31	0.0276747	4.93865	16	81
PFL1150c	ribosomal protein L24, putative	0.747422	1.44602	374	541	0.77005	4.60494	41	187	0.51982	4.93696	81	399
PF10_0351		1	1	18	20	0.401353	3.62694	70	19	0.252035	4.93354	163	33
PFD0685c	chromosome associated protein, putative	0.50166	1.55738	43	67	0.18218	3.50435	12	40	0.0974385	4.90213	24	115
MAL13P1.119	cAMP-specific 3',5'-cyclic phosphodiesterase 4B, putative	0.046753	2.74648	14	39	0.0278661	3.2561	16	53	0.0305366	4.89604	20	99
PF14_0169		1	1	31	41	0.747056	1.95349	13	25	0.944404	4.89062	13	63
PF10_0154	ribonucleotide reductase small subunit, putative	0.852263	1.06659	364	341	0.225495	2.55912	69	175	0.0828379	4.88986	80	391
PFI1230c	hypothetical protein	0.853101	1.41739	23	33	0.00473977	7.49425	17	130	0.0215187	4.88629	30	146
PF10_0271	centrin, putative	0.517402	1.67791	264	157	0.248518	1.57443	57	90	0.109493	4.88615	65	318
MAL7P1.99	hypothetical protein	0.649435	1.18955	226	269	0.0292233	4.53638	48	218	0.00719238	4.87106	102	495
MAL6P1.23		0.12637	1.93997	58	113	0.0338597	4.69491	18	83	0.0210711	4.87006	35	172
PF14_0320	hypothetical protein	0.405421	1.85139	32	60	0.272091	2.66	9	27	0.0444706	4.86979	19	94
MAL8P1.8		0.195077	2.33102	43	101	0.156964	2.17063	101	219	0.0363383	4.85424	54	263
PFC0230c	hypothetical protein	0.480738	1.02652	113	116	0.260879	2.36426	29	69	0.146713	4.85281	23	112
PFL0085c	hypothetical protein	1	1	20	24	1	1	13	19	0.0915679	4.85149	10	49
PFB0910w	hypothetical protein	0.562423	1.53302	33	21	0.0914699	1.48	26	18	0.0414572	4.84472	156	32
PFL1360c		0.410004	1.75	47	82	0.353811	4.13636	15	64	0.0967284	4.84429	29	140
PFD0915w	hypothetical protein	0.4505	1.26132	106	134	0.095149	2.86782	17	50	0.0199604	4.84422	40	193
MAL6P1.275	enoyl-acyl carrier reductase	0.21173	1.33032	44	59	0.00442991	4.64516	22	101	0.00381039	4.83955	27	130
MAL7P1.75	mitochondrial ATP synthase F1, epsilon subunit, putative	0.604886	1.25356	660	827	0.150786	2.32189	131	304	0.0632802	4.83585	139	672
PF07_0009		1	1	84	102	0.310296	2.40208	461	192	0.120029	4.83008	890	184
MAL13P1.347		0.804517	1.23011	47	57	0.315968	2.99219	13	38	0.144211	4.82867	29	138
PFL1620w		0.426122	1.42658	201	287	0.0642591	2.43736	46	111	0.0376609	4.82372	62	301
PF14_0410		0.814113	1.97098	45	88	0.21675	1.65297	22	36	0.069878	4.82036	17	81
PFA0215w	hypothetical protein	0.808257	1.25464	59	74	0.700553	1.13832	61	54	0.134491	4.81933	229	48
PFA0635c	hypothetical protein	0.43539	1.27502	127	162	0.0661442	2.23327	254	114	0.00905335	4.80783	540	112
MAL8P1.108	protein phosphatase, putative	0.461872	1.43349	273	391	0.0517307	4.36089	50	216	0.023846	4.80616	78	374
PF07_0085	ferrodoxin reductase-like protein	0.223797	1.22243	216	264	0.00487371	5.89501	38	225	0.0284289	4.80392	46	221
MAL6P1.175	DNA polymerase 1, putative	0.551978	1.23809	65	81	0.0681213	2.08971	38	79	0.00995215	4.79758	33	159
PF14_0181	calmodulin, putative	0.707433	1.40823	117	164	0.197615	1.88966	29	55	0.173509	4.79287	45	215
MAL6P1.56	ST kinase, putative	0.769173	1.06486	177	189	0.0161589	2.37596	65	154	0.00908603	4.78571	50	241
PF11_0045	hypothetical protein	0.0452194	1.76987	24	42	0.0290091	3.4	8	34	0.0204842	4.78481	16	76
MAL13P1.191	hypothetical protein, conserved	0.421987	1.39877	82	114	0.0394108	5.06626	17	84	0.022521	4.77861	40	192
MAL13P1.195		0.451601	1.61524	105	170	0.00380294	5.70846	32	182	0.0059369	4.77563	52	247
PF10_0365	hypothetical protein	0.0387771	3.63975	16	59	0.0250749	4.40541	11	49	0.0142815	4.77372	27	131
MAL8P1.33	GTP-binding protein, putative	0.536834	1.43305	35	50	0.0620427	4.25701	21	91	0.0252076	4.772	25	119
PF08_0097	hypothetical protein	0.970953	1.15673	219	190	0.0653997	3.03396	53	161	0.0243644	4.75907	69	328
PFD1165w	hypothetical protein	1	1	29	38	0.279753	1.91667	53	28	0.15129	4.75298	160	34
PFI0810c		0.615829	1.43322	348	243	0.102039	2.39146	28	67	0.0227308	4.74182	58	276
PFE1125w	50S ribosomal subunit protein L17, putative	0.581688	1.32756	77	58	1	1	23	22	0.0973644	4.74095	36	170
PF13_0332		0.0524986	2.80078	26	72	0.0649521	3.12556	22	70	0.0385173	4.73887	34	160
PFC0915w	ATP-dependent RNA helicase, putative	0.741632	1.03143	866	840	0.0411374	5.19664	137	711	0.00608784	4.72441	188	886
PFE1330c	hypothetical protein	0.902938	1.14019	159	139	0.388639	2.01402	21	43	0.103584	4.71935	37	173
PF08_0118		0.924094	1.104	14	13	0.209268	2.76429	39	14	0.0908958	4.71687	78	17
PF11_0073	hypothetical protein	0.524905	2.04011	37	76	0.331859	3.56667	15	54	0.168059	4.71488	24	114
PFI1195c	hypothetical protein	0.773869	1.02368	55	56	0.192571	3.38509	16	55	0.239805	4.71204	19	90
PF11_0467	hypothetical protein	0.413769	1.1558	110	128	0.139216	2.09082	98	205	0.251008	4.71007	75	351
PFB0915w	liver stage antigen 3	0.515683	1.48436	125	185	0.349774	1.64092	164	100	0.031978	4.7081	587	125
PF14_0279	hypothetical protein	0.569755	1.41738	59	83	0.15805	3.87654	16	63	0.1506	4.70732	49	232
PF08_0011	leucine -- tRNA ligase	0.53892	1.27507	136	173	0.216681	2.94419	43	127	0.15284	4.70678	46	215
PF14_0665		0.578416	1.65657	69	115	0.0479614	2.76191	21	58	0.233334	4.70627	30	143
PF08_0088	hypothetical protein	0.920331	1.09	9	11	0.0256307	4.37795	13	56	0.147176	4.70395	15	72
PFD0700c	RNA binding protein, putative	1	1	31	63	0.0164829	5.38889	16	87	0.015302	4.69866	52	245
PFA0545c	replication factor c protein, putative	0.472277	1.33181	88	117	0.195886	2.57944	21	55	0.0728349	4.69565	32	151
PF10_0276	hypothetical protein	0.950012	1.13946	302	265	0.120984	2.55179	103	264	0.0414805	4.69499	86	403
PFI1315c		0.448434	1.50813	25	37	0.423558	2.44586	16	38	0.233348	4.69461	17	78
PFC0215c	hypothetical protein	0.181292	1.98291	12	23	0.0482344	4.24753	10	43	0.033464	4.68722	23	106
PFC0850c	hypothetical protein	0.229106	2.4564	73	180	0.0456504	3.81742	36	136	0.10121	4.68347	36	167
PFI1210w		0.519301	1.34039	57	76	0.1375	2.65532	47	125	0.0478235	4.67963	44	205
PFI0110c	hypothetical protein	0.866468	1.23469	29	36	0.0312492	2.60116	135	52	0.00550218	4.67626	260	56
PFC0250c	AP endonuclease (DNA-(apurinic or apyrimidinic site) lyase), putative	0.819647	1.36162	104	141	0.245749	2.71736	65	177	0.0540959	4.67585	62	289
PF10_0163	hypothetical protein	0.423766	1.71429	14	24	0.129399	3.36652	74	22	0.0349133	4.67454	178	38
PF13_0021	small heat shock protein, putative	0.83998	1.07253	319	342	0.262047	5.12375	30	153	0.181252	4.66667	53	245
PF11_0198	hypothetical protein, conserved	0.700202	1.12598	140	157	0.16008	3.64467	20	72	0.0846642	4.66452	31	145
PF14_0309	protein-L-isoaspartate O-methyltransferase beta-aspartate methyltransferase, putative	0.647607	1.20981	746	902	0.0943718	2.58753	167	432	0.0329788	4.65472	184	857
PFC0160w	binding protein, putative	1	1	34	24	0.282297	2.38556	65	155	0.0416232	4.64756	35	162
PFL1065c	hypothetical protein	0.292518	1.63017	206	335	0.0253261	3.7346	42	158	0.0180409	4.64356	61	281
PFE0700c	hypothetical protein, conserved	0.771561	1.92971	44	85	0.0579765	2.97994	35	104	0.0384031	4.63803	71	329
PF11_0066	caltractin (centrin), putative	0.872352	1.1607	324	376	0.34709	2.1334	104	222	0.165649	4.63475	101	470
PFE0680w		1	1	22	47	0.0171105	4.46667	12	54	0.0362715	4.62983	18	84
PF07_0064	hypothetical protein	0.674306	1.46384	474	324	0.250543	2.14519	68	145	0.0614125	4.62693	71	330
PFI1335w		1	1	15	21	0.311123	4.71654	13	60	0.232139	4.61255	27	125
PF14_0108		1	1	19	27	0.386355	1.17867	88	75	0.12401	4.61102	293	64
PF07_0108		0.337984	1.51321	72	109	0.199748	2.07831	17	35	0.0471996	4.61062	34	156
PF10_0357		1	1	13	28	0.131334	1.6069	93	58	0.0461731	4.60309	179	39
PFE0215w	ATP-dependent helicase, putative	0.869079	1.12031	389	436	0.00709994	4.95604	82	406	0.0111917	4.60135	89	409
PF10_0134		0.961778	1.39205	130	93	1	1	16	43	0.297	4.6005	40	183
PF13_0058		0.761384	1.49136	164	110	0.0958493	1.80097	5011	2783	0.000155223	4.59923	5863	1275
PF14_0250		0.655945	1.27212	105	134	0.0100506	3.14767	318	101	0.00181311	4.58712	727	158
MAL6P1.38	calcium antiporter, putative	0.810517	1.21401	279	230	0.0688682	3.39523	59	199	0.0145464	4.57595	95	434
PF11_0333	hypothetical protein	0.775099	1.31064	185	243	0.0772548	2.26474	76	173	0.0557661	4.56795	70	319
MAL13P1.145	hypothetical protein	0.247567	1.52415	56	85	0.160123	2.63415	21	54	0.0490485	4.56429	28	128
PFL0910c		0.382689	1.44267	31	45	0.261805	1.68	13	21	0.111979	4.56017	24	110
PF11_0285	hypothetical protein	1	1	26	13	1	1	10	20	0.275098	4.56	8	46
PF10_0332	ribosomal protein L27, putative	0.423015	2.03177	122	60	0.0587135	2.88557	40	116	0.043498	4.55482	30	137
PF14_0266	hypothetical protein	0.744003	1.10405	52	57	0.03733	2.76351	15	41	0.0772069	4.55063	16	72
PFI0145w	hypothetical protein	0.642266	1.45242	99	68	0.393683	1.54922	19	30	0.0309923	4.54709	22	101
PF14_0592		0.611512	1.78358	188	335	0.558693	1.93664	95	183	0.287766	4.5437	119	541
PF11_0085		0.275285	2.77426	95	263	0.0793027	2.96566	50	147	0.0454805	4.54369	52	234
PFA0425c	hypothetical protein	0.216867	1.12441	170	191	0.0288752	3.40952	42	143	0.0183126	4.53693	50	227
PF11_0424		0.473371	1.92347	59	113	0.153812	3.39683	38	128	0.0273704	4.53178	47	214
PF14_0547	hypothetical protein	0.930614	1.14509	51	45	0.362272	1.11111	32	35	0.35846	4.52918	26	116
MAL13P1.265		1	1	67	98	1	1	31	36	0.159243	4.52398	27	123
PF13_0359	mitochondrial carrier protein, putative	0.241751	1.26779	53	68	0.113509	2.63317	20	52	0.0131175	4.52381	32	143
MAL7P1.141	hypothetical protein	0.553995	1.22967	129	105	0.619587	1.23369	1320	1070	0.0884835	4.52247	3543	783
PFD0430c	hypothetical protein	0.728048	2.35255	61	143	0.638839	4.60708	54	247	0.23259	4.52	68	305
PF11_0112	vacuolar sorting protein 35, putative	0.727841	1.00986	91	92	0.241725	2.30597	27	62	0.082793	4.51948	31	139
PFD0340c		0.0941516	4.02419	12	50	0.0104925	4.06	8	41	0.0169374	4.51389	14	65
MAL7P1.91	exported serine/threonine protein kinase	0.718305	1.10417	53	48	0.302667	1.57823	15	23	0.10015	4.51351	19	84
MAL13P1.268		1	1	17	31	1	1	17	14	0.0848426	4.51282	106	23
PF11_0040	early transcribed membrane protein 11.2	0.858245	1.00708	3301	3278	0.0678662	1.83309	13155	7177	0.000401496	4.50556	16046	3561
PFA0450c		0.873367	1.15427	186	161	0.0850215	2.33784	22	52	0.0302226	4.4943	44	197
PFC0785c	proteasome regulatory protein, putative	0.738924	1.35226	137	186	0.462963	1.76064	19	33	0.150025	4.48796	46	205
PF11_0088		0.869617	1.05219	107	113	1	1	20	37	0.495935	4.48659	26	117
PF14_0702		1	1	19	20	1	1	9	16	0.111408	4.48361	12	55
PF14_0676	20S proteasome beta 4 subunit, putative	0.339233	1.46726	312	212	0.320699	1.99717	35	71	0.0316896	4.48143	70	314
PFD0865c	cdc2-related protein kinase 1	0.206927	1.40972	245	345	0.117827	2.85513	78	223	0.00973737	4.46939	88	394
PF14_0177	DNA replication licensing factor MCM2	0.741889	1.24248	878	1090	0.0434767	2.74739	230	632	0.00272849	4.46139	315	1404
MAL7P1.155		0.598483	1.48432	156	232	0.228159	2.34312	89	208	0.04814	4.46138	96	427
PF08_0137	hypothetical protein	0.724287	1.0391	49	51	0.199223	1.7108	49	29	0.053263	4.44776	119	27
PF11_0346		0.878766	1.53846	34	52	0.235281	2.93056	14	42	0.0979646	4.44262	18	81
PF14_0737	lysophospholipase, putative	0.567109	1.07647	34	37	0.154869	1.3121	16	21	0.0259624	4.44231	21	92
PF13_0137		0.549086	1.38562	61	85	0.0734314	3.48092	13	46	0.155694	4.42701	27	121
MAL13P1.87	hypothetical protein	0.768831	1.02237	183	187	0.301469	1.25144	35	43	0.114668	4.42381	63	279
PF07_0045	hypothetical protein	0.838259	1.06231	210	197	0.409734	2.07263	36	74	0.307857	4.4223	55	242
PF07_0004	hypothetical protein	1	1	13	17	1	1	19	21	0.130515	4.42105	76	17
PFL0265w		0.910906	1.28615	66	85	0.10724	1.71688	39	66	0.0293034	4.41598	36	160
PFI1745c	hypothetical protein	0.625401	1.26949	163	207	0.340929	3.02048	59	177	0.0898823	4.41185	73	320
PF13_0231		0.976451	1.05378	53	50	0.0848263	1.81761	16	29	0.071204	4.40865	21	92
MAL6P1.35	bcs1-like protein, putative	0.182186	1.43488	172	247	0.01862	4.2327	32	135	0.011392	4.40665	54	238
PF10_0186	hypothetical protein	1	1	24	27	0.187532	2.16105	27	58	0.039412	4.40426	19	83
PFE0280c	hypothetical protein	0.982634	1.13918	75	66	0.497607	1.95122	24	12	0.277577	4.39891	18	81
PFD1150c	hypothetical protein	0.735104	1.10833	13	12	0.26044	1.75325	27	15	0.0410014	4.39781	121	27
MAL7P1.115	hypothetical protein	1	1	20	35	0.182501	3.93805	11	45	0.149072	4.3913	14	61
PF08_0009	translation initiation factor EIF-2b alpha subunit, putative	0.982914	1.17138	195	166	0.123177	3.2039	46	148	0.0259221	4.38342	77	338
PF07_0066		0.614247	2.01919	52	105	0.119791	2.48705	19	48	0.10126	4.37954	30	133
PF11_0480		1	1	28	34	0.156762	1.87833	26	49	0.0513205	4.37349	25	109
PFI0950w	protein disulfide isomerase, putative	0.804322	1.19105	907	1080	0.0122191	2.95658	477	1409	0.000830681	4.35793	379	1653
PFE1205c	hypothetical protein	0.49316	1.37273	66	91	0.218798	1.65351	68	113	0.0540399	4.35239	96	419
PF10_0259		0.38839	1.63713	95	155	0.112872	2.33529	17	40	0.557822	4.3494	25	108
PFE0370c	subtilisin-like protease precursor, putative	0.799711	1.56113	100	64	0.0405632	2.11036	407	193	0.00152915	4.34523	865	199
PF13_0020		0.721588	1.10621	68	61	0.323515	1.79635	33	59	0.19833	4.32773	24	103
PFE0675c	deoxyribodipyrimidine photolyase (photoreactivating enzyme, DNA photolyase), putative	0.604679	1.08396	372	403	0.119364	2.05088	108	222	0.0109817	4.31823	102	438
PFC0355c		0.792007	1.03317	22	21	0.228876	2.36338	168	71	0.0448325	4.31585	362	84
PFC0220w	hypothetical protein	0.402297	1.45779	31	45	0.13681	2.05921	15	31	0.0188536	4.30539	17	72
PF13_0353	NADH-cytochrome b5 reductase, putative	0.55285	1.30915	301	393	0.640761	2.625	164	431	0.841456	4.30269	145	623
PF13_0189		0.33325	1.63124	138	226	0.0740922	3.15116	60	190	0.00857917	4.29714	70	301
PFE0830c	unknown protein, mb2	0.991204	1.05427	74	78	0.455836	2.3242	22	51	0.158055	4.29612	21	89
PFI0340c	hypothetical protein	0.893119	1.11485	71	80	0.139632	2.6319	16	43	0.067888	4.29464	34	144
PFA0125c	Ebl-1 like protein, putative	0.605299	1.25313	40	32	0.106601	3.08788	102	33	0.011743	4.29268	229	53
MAL8P1.16	hypothetical protein	0.24122	1.72993	69	119	0.0239394	7.05442	15	104	0.0198476	4.29231	59	251
PFC0700c	hypothetical protein	0.856824	1.18325	45	38	0.481579	1.82657	149	81	0.110112	4.29116	315	74
PFA0460c	tubulin-specific chaperone a, putative	0.794754	1.17375	152	130	0.441357	3.70166	18	67	0.350163	4.29107	35	149
PF11_0044	hypothetical protein	0.989187	1.22075	120	98	0.186896	1.61988	17	28	0.0223099	4.28353	26	112
PFL0990w	hypothetical protein	0.642173	2.11765	68	32	1	1	10	21	0.100091	4.28261	14	59
PFL0850w		1	1	22	35	0.117264	3.14504	13	41	0.121766	4.28079	20	87
MAL13P1.127		0.344809	1.54118	34	52	0.0865971	4.06731	10	42	0.120169	4.27215	16	68
PFI0040c		1	1	243	323	0.330758	4.86898	182	37	0.24914	4.27123	518	121
PF07_0065	zinc transporter, putative	0.980856	1.21182	671	553	0.372368	1.78009	183	325	0.0748076	4.2705	139	594
PFE1260c	hypothetical protein	1	1	30	41	0.088415	2.71429	53	20	0.0160816	4.26667	186	44
MAL13P1.106	hypothetical protein	1	1	15	29	1	1	7	23	0.0345295	4.26531	25	105
PFL2365w		0.664555	1.04762	302	317	0.00723923	2.63252	78	206	0.0619432	4.26145	90	381
PF07_0126		0.818912	1.07857	112	121	0.0413363	2.2952	100	44	0.00346128	4.26027	280	66
PFA0570w		0.766221	1.36492	128	174	0.251682	4.88393	11	55	0.136831	4.25926	32	138
PFL2240w	hypothetical protein	0.228345	2.16916	160	348	0.047531	4.5	35	156	0.0281834	4.25447	50	214
PFI1255w	hypothetical protein, conserved	0.993701	1.07257	594	637	0.144951	3.38886	210	712	0.0672104	4.2496	311	1323
PF14_0243	dynein-associated protein, putative	1	1	16	16	0.436988	3.41509	11	36	0.157508	4.24828	15	62
PFD0910w	hypothetical protein	1	1	34	24	0.688941	2.69369	11	30	0.945913	4.24516	16	66
PF14_0666		0.286487	1.46279	363	531	0.0612355	2.91401	185	539	0.0211179	4.22482	197	831
PFI0440w	hypothetical protein	1	1	12	11	0.152947	2.10215	19	39	0.238822	4.22381	21	89
PF13_0139	hypothetical protein	0.373532	1.49821	56	84	0.020968	5.28082	15	77	0.0108338	4.22034	30	125
PFB0895c	replication factor C subunit 1, putative	0.768398	1.07422	131	140	0.0704561	2.82645	24	68	0.0208202	4.22006	36	152
PFI0990c	hypothetical protein	0.931108	1.7662	125	71	0.162608	3.52975	35	125	0.0211254	4.21995	39	165
PF08_0064	hypothetical protein, conserved	1	1	33	47	0.25764	2.93711	16	47	0.0987923	4.21698	21	89
PF14_0760		1	1	21	26	0.103551	4.36875	140	32	0.0335784	4.21681	191	45
PFE1090w	nuceotide binding protein, putative	0.959896	1.13929	32	28	0.154021	1.39844	13	18	0.0433247	4.21622	19	78
PF07_0113	hypothetical protein	0.722661	1.19341	46	54	0.320107	2.2459	12	27	0.144851	4.20815	22	93
MAL13P1.140		0.871452	1.04304	100	104	0.292327	1.69656	67	114	0.0656058	4.1973	37	155
MAL6P1.242	malate dehydrogenase, putative	0.81357	1.01314	289	293	0.0665398	2.2709	145	329	0.0178244	4.19473	118	493
PF14_0570	hypothetical protein, conserved	0.347744	1.8414	202	373	0.106938	4.7907	26	124	0.132248	4.19403	60	253
MAL13P1.113		0.836943	1.02928	190	184	0.492364	1.61221	56	90	0.503053	4.19388	59	247
PF14_0502		0.521911	1.30834	83	108	0.148965	1.99737	38	76	0.0929612	4.19126	18	77
PFE0410w	triose or hexose phosphate / phosphate translocator, putative	0.620441	1.19041	1093	918	0.0790245	2.28387	47	106	0.027772	4.18414	106	443
PF13_0251	DNA topoisomerase III, putative	0.648373	1.57282	72	113	0.40488	2.22076	76	169	0.0865048	4.18048	54	227
PF07_0110	hypothetical protein, conserved	0.328971	1.1156	144	160	0.208823	2.1218	31	66	0.0361028	4.17907	50	208
PF10_0070	hypothetical protein	0.820558	1.09327	138	151	0.290367	1.05822	69	73	0.113035	4.17903	62	259
PFC0415c		0.607538	1.17496	83	70	0.029518	3.42935	18	63	0.0123956	4.17544	23	95
PF13_0345	aminomethyltransferase, mitochondrial precursor	0.751418	1.0849	123	133	0.365879	1.92179	18	34	0.25286	4.17411	22	94
PF10_0330	ubiquitin-conjugating enzyme, putative	0.428301	1.3089	568	743	0.0110082	3.15272	601	1895	0.00127853	4.17225	403	1681
PFI0120c	hypothetical protein	1	1	9	10	0.625312	1.41071	16	11	0.51624	4.17	42	10
MAL7P1.177	predicted integral membrane protein, conserved in P. falciparum	0.560443	1.2865	110	141	0.18075	3.34286	25	82	0.215619	4.16998	45	189
PFC0425w	hypothetical protein	0.766453	1.12404	104	117	0.171144	2.16034	51	24	0.00263882	4.1696	403	97
PFI0800c	hypothetical protein	1	1	46	46	0.404932	1.70732	53	91	0.141728	4.16859	69	289
PF11_0217	hypothetical protein	0.596548	1.05071	85	89	0.103963	3.51425	77	271	0.104882	4.16603	78	326
PFI1295c	membrane transporter, putative	0.580279	1.61617	488	302	0.217135	2.15829	80	172	0.0365107	4.16168	107	445
PFD0170c		0.975633	1.06164	301	284	0.163198	3.88632	52	202	0.104657	4.15864	71	294
MAL8P1.157		0.853456	1.22543	64	52	0.632837	1.8038	16	29	0.644457	4.15385	16	65
PFD1135c	hypothetical protein	0.685348	1.39438	75	104	0.181926	2.38245	440	185	0.0593796	4.15186	949	229
PF11_0297		1	1	36	41	1	1	10	25	0.0694637	4.15151	13	55
PF10_0162		0.781697	1.03	10	8	1	1	16	12	0.0233999	4.15	50	12
PFL1050w	hypothetical protein	0.226642	1.30271	133	173	0.0339866	2.20441	100	220	0.0016854	4.14989	89	371
MAL7P1.114		0.965405	1.25	261	208	0.306502	2.21101	33	72	0.193233	4.1477	41	171
PFE0090w		0.952374	1.16302	59	50	0.450923	1.2621	25	31	0.0593387	4.14537	23	94
PFL1075w		0.379768	1.2529	104	130	0.108715	3.12733	32	101	0.0168894	4.14396	39	161
PFE0595w		0.815161	1.20813	443	535	0.0773351	4.5138	65	294	0.0618416	4.13915	139	574
PF11_0427	dolichyl-phosphate b-D-mannosyltransferase, putative	0.685184	1.36732	287	210	0.0315397	3.56438	37	130	0.0104389	4.13599	60	249
PFL1555w	cytochrome b5, putative	0.851342	1.28243	191	245	0.397924	4.35831	31	134	0.348021	4.13594	54	222
PFC0310c	ATP-dependent CLP protease, putative	0.27273	1.3779	422	306	0.0656438	2.55368	130	333	0.0157303	4.13442	117	483
PFI1440w	hypothetical protein	0.216216	1.6837	72	122	0.0162371	5.70423	14	81	0.007292	4.12544	29	118
PFA0280w		0.306253	1.28453	36	47	0.0667887	2.71318	13	35	0.00360205	4.12288	24	97
PF13_0361	hypothetical protein	0.870343	1.20599	64	53	0.155601	1.35556	23	31	0.0132486	4.11483	21	86
PFB0840w	replication factor C, subunit 2	0.983422	1.20243	288	239	0.276424	3.10788	48	150	0.0660296	4.10935	70	286
PFC0590c	hypothetical protein	0.708105	1.49134	75	112	0.162645	5.23077	13	68	0.325907	4.10891	30	125
PFC0565w		0.474671	1.03242	40	41	0.104214	1.65574	18	30	0.0181904	4.10417	24	99
PF11_0476		1	1	8	29	0.376933	1.07483	15	16	0.826142	4.104	13	51
PFI0960w	dolichyl-diphosphooligosaccharide--protein-glycotransferase, putative	0.815665	1.14547	241	276	0.112849	3.35648	22	73	0.0369086	4.10316	48	195
PF14_0339		1	1	37	41	1	1	9	17	0.0096142	4.1	15	62
PFB0735c	hypothetical protein	1	1	16	38	0.744224	1.36364	17	23	0.145594	4.09589	15	60
PF14_0601	replication factor C3	0.878197	1.22422	200	245	0.089668	4.10938	32	132	0.0664097	4.09012	58	236
PF14_0115		0.262431	1.56133	91	141	0.0241844	3.1722	33	105	0.00771207	4.08621	41	166
PFL1915w	dna gyrase subunit b, putative	0.838819	1.01683	214	218	0.053199	3.95477	80	315	0.0196265	4.08276	102	414
PF14_0286	glutamate dehydrogenase, putative	0.2169	1.84443	125	230	0.0741126	3.30521	40	133	0.518887	4.08276	58	237
PF14_0393	structure specific recognition protein, putative	0.851447	1.0796	417	450	0.0595002	2.94691	81	239	0.0173873	4.0793	97	396
MAL13P1.54	hypothetical protein, conserved	0.604511	1.30957	147	193	0.206119	2.28602	47	106	0.0471965	4.0763	50	203
MAL6P1.134	RNA binding protein, putative	0.325749	1.47383	36	54	0.00941411	3.63107	10	37	0.00225052	4.07237	15	62
PFA0485w	hypothetical protein	0.654049	1.36128	270	367	0.0273062	3.49926	135	473	0.0250428	4.07143	125	507
PFL0770w	seryl-tRNA synthetase, putative	0.41078	1.57922	117	185	0.0893735	2.48451	71	176	0.0447796	4.06789	38	156
PF08_0015	hypothetical protein	1	1	28	38	0.0277472	4.03798	24	96	0.0194355	4.06538	41	168
PF11_0176	hypothetical protein	0.538622	2.56901	71	182	0.0687344	2.96667	27	80	0.101065	4.06457	57	233
PFE0310c		0.278863	2.13915	96	206	0.241568	4.50932	16	73	0.211312	4.06091	39	160
PFC0670c	hypothetical protein	0.739685	1.30509	625	479	0.531755	1.59299	111	177	0.385888	4.05755	97	395
MAL6P1.197	ferredoxin--NADP reductase, putative	0.35244	1.33499	101	135	0.364719	1.66135	25	42	0.24177	4.0546	35	141
MAL13P1.331	hypothetical protein, conserved	1	1	12	13	0.527871	2.11688	49	23	0.170778	4.05435	187	46
PFC0065c	possable Alpha/Beta hydrolase protein	1	1	38	42	0.205789	2.40828	41	17	0.0756697	4.05325	137	34
PFC0955w		0.412817	1.61127	170	274	0.255801	2.1261	79	169	0.0703679	4.05249	76	309
PFL2225w		0.461045	1.38946	184	256	0.508387	1.75867	2151	1223	0.0272875	4.052	3460	854
PF11_0072	hypothetical protein	0.990175	1.33481	121	91	0.391376	2.31898	51	119	0.314797	4.05097	41	167
PFD0805w		1	1	63	48	0.200237	1.76316	15	27	0.0896149	4.04926	20	82
MAL13P1.24		0.627848	1.45561	86	125	0.619548	1.76491	57	101	0.12203	4.0472	57	232
PF07_0061		0.971815	1.23041	105	86	0.591889	2.27017	78	177	0.199326	4.04676	56	225
PFL2290w	preprocathepsin c precursor, putative	0.737883	1.19382	36	43	0.00764551	3.88953	69	268	0.00666226	4.04533	75	303
PF07_0068	cysteine desulfurase, putative	0.832171	1.03664	120	125	0.162232	2.48551	28	69	0.165775	4.04348	35	140
PF14_0257	hypothetical protein, conserved	0.677234	1.06996	480	449	0.1304	3.23573	81	261	0.0459601	4.03624	121	490
MAL8P1.6	hypothetical protein	0.812457	1.21503	105	128	0.169403	3.27368	38	124	0.148923	4.03401	59	237
MAL13P1.189	hypothetical protein	0.826429	1.4981	39	26	1	1	13	18	0.282456	4.02703	26	104
MAL8P1.133	hypothetical protein, conserved	0.584213	1.52469	81	124	0.392545	1.75217	58	101	0.138008	4.0217	51	204
PF14_0381	delta-aminolevulinic acid dehydratase	0.617094	1.26923	52	66	1	1	10	19	0.130999	4.0202	20	80
PFI0660c	protease, putative	0.329731	1.21688	127	154	0.0729514	3.46623	46	159	0.0255794	4.01942	72	290
PFE0055c	heat shock protein, putative	0.986204	1.07317	97	90	0.0218042	2.0015	133	67	0.00208422	4.01245	612	153
MAL8P1.18	hypothetical protein	0.775753	1.21449	72	87	0.0723771	2.43836	22	53	0.146608	4.01027	29	117
PFI0530c	DNA primase, large subunit, putative	0.28633	1.27986	371	475	0.00264701	3.28327	111	365	0.000874127	4.00962	135	542
MAL7P1.89	hypothetical protein	1	1	15	15	1	1	8	19	0.363562	4	12	50
MAL13P1.111		0.73083	1.15927	642	745	0.19255	2.58255	363	939	0.109473	3.99974	388	1554
PFA0440w		1	1	29	28	0.301046	1.21067	302	249	0.028112	3.99706	1088	272
PF14_0332		0.388153	1.55918	107	167	0.282639	2.21452	30	67	0.0790617	3.99679	31	124
PF10_0057		0.984218	1.14945	171	197	0.166702	2.95604	46	135	0.051537	3.9962	53	210
PF11_0311	N-acetyl-glucosamine phosphate mutase, putative	0.237182	1.49277	145	217	0.0979263	2.96171	44	132	0.0310908	3.99305	86	345
PF13_0291	replication licensing factor, putative	0.839051	1.0811	145	134	0.190377	2.27917	72	164	0.0592746	3.9883	51	205
PFL2150c	hypothetical protein, conserved	0.526067	1.97518	141	279	0.224416	3.22685	43	139	0.158398	3.98813	67	269
PFB0775w		0.57463	1.16535	15	13	0.139022	3.36641	13	44	0.11328	3.98529	14	54
PF11_0442		1	1	13	13	0.101472	2.51418	142	56	0.0192935	3.98508	187	47
PF14_0184		1	1	38	54	0.439084	2.05882	20	42	0.18601	3.98291	23	93
PFB0330c	cysteine protease, putative	0.723804	1.23752	183	148	0.0927123	3.09102	82	255	0.0806885	3.98113	95	380
PFD0680c	ubiquitin carboxyl-terminal hydrolase a, putative	0.519274	2.01562	51	103	0.489205	1.17537	54	63	0.146501	3.97613	38	150
PFL0540w	mannosyltransferase, putative	0.725175	1.09583	160	146	0.0524064	2.30903	29	67	0.00269284	3.9708	69	272
PF10_0204		0.992887	1.22246	168	137	0.285871	2.86567	34	96	0.0893745	3.96429	67	266
PFL2000w	mitochondrial carrier protein, putative	0.65979	1.03052	213	206	0.0165943	3.89462	45	174	0.0156533	3.96203	71	282
MAL8P1.54	hypothetical protein	1	1	31	32	0.541315	2.29139	15	35	0.177992	3.95628	18	72
PF13_0260	hypothetical protein, conserved	0.528096	1.71676	189	110	0.930937	1.4335	41	58	0.595098	3.95357	88	349
PFB0750w	vacuolar protein-sorting protein VPS45, putative	0.861543	1.03248	137	132	0.224985	2.97333	23	67	0.0793361	3.95309	41	160
MAL6P1.120		0.751674	2.944	13	37	0.318426	1.65873	13	21	0.504801	3.95139	14	57
MAL6P1.165	3-oxoacyl-(acyl-carrier-protein) synthase i/ii	0.471327	1.49006	70	105	0.904206	2.41154	26	63	0.0403011	3.95098	31	121
PFE1065w		1	1	16	20	1	1	8	11	0.379406	3.95	7	40
MAL8P1.131	Gas41 homologue	0.845454	1.15278	239	275	0.393627	1.65764	52	86	0.263351	3.94444	63	249
PFE1560c		0.540832	1.92017	69	132	0.81265	1.03557	26	25	0.359882	3.94273	23	90
PF11_0211	hypothetical protein, conserved	1	1	35	46	0.364576	1.80547	59	33	0.173605	3.93571	165	42
MAL13P1.194		0.622969	1.61648	102	63	1	1	11	20	0.173839	3.93531	37	146
PF14_0412		0.696062	1.35773	354	481	0.442165	1.75263	152	267	0.0445108	3.93406	129	507
PF13_0032	hypothetical protein	0.919387	1.6167	321	199	0.455112	2.38235	44	105	0.202112	3.92998	56	219
PFC0495w	aspartyl protease, putative	0.937562	1.43952	71	50	0.759819	3.07563	12	37	0.978417	3.92941	34	134
PF14_0176		0.97807	1.13609	669	761	0.0599893	2.80964	127	356	0.0203111	3.9262	150	591
PFA0195w	hypothetical protein	0.778082	1.09574	103	94	0.322008	2.80583	21	58	0.194501	3.92568	30	116
MAL7P1.106	hypothetical protein	0.728025	1.23847	952	1179	0.329485	2.11116	250	528	0.146902	3.92483	271	1065
PFB0390w	ribosome releasing factor, putative	0.603852	1.49055	106	158	0.231967	2.0386	54	111	0.204827	3.92226	28	111
PFI0910w	DNA helicase, putative	0.701418	1.13639	223	197	0.112089	1.77505	53	94	0.166124	3.91972	57	225
PF14_0613	hypothetical protein	1	1	47	22	0.741755	1.42373	12	17	0.231399	3.91946	15	58
PF11_0425		0.401	1.41756	418	592	0.171792	1.7928	158	284	0.0319218	3.91915	178	698
PF10_0092		0.454849	1.52273	106	161	0.0736405	2.79104	27	75	0.0199272	3.91667	41	160
PF11_0408		0.609825	1.07965	79	85	0.215282	2.62281	23	60	0.0749191	3.91667	29	113
PF14_0466		0.519569	1.30733	112	86	1	1	15	21	0.0394908	3.91667	24	94
MAL8P1.14	hypothetical protein	0.21877	1.87335	53	99	0.152756	2.13333	23	48	0.0622715	3.91026	39	153
PFI0300w	developmental protein, putative	0.889031	1.36515	123	90	0.754882	4.21014	14	58	0.48313	3.90671	34	134
PFB0770c	hypothetical protein	0.776616	1.72205	57	33	0.734872	1.37278	34	46	0.391737	3.90374	37	146
MAL13P1.132	microfibril-associated protein homologue, putative	0.649414	1.11848	79	71	0.372636	3.2103	23	75	0.288875	3.90256	39	152
PF10_0339		0.642774	1.48281	131	194	0.532745	1.96451	65	127	0.196209	3.90247	89	348
PF07_0114		0.513029	1.6853	48	81	0.048892	3.62195	16	59	0.0936688	3.89818	28	107
MAL6P1.133	transmembrane amino acid transporter protein, putative	0.210932	1.45186	363	526	0.186057	1.65311	484	293	0.00812322	3.89735	972	249
PF14_0658	translation initiation factor EF-1, putative	1	1	79	70	0.399918	4.31527	20	88	0.27024	3.88679	37	144
PFL0660w	dynein light chain 1, putative	0.758816	1.11816	624	558	0.234712	2.1484	72	155	0.120287	3.8843	121	470
MAL7P1.156		0.223434	2.53846	22	56	0.0413833	3.46875	19	67	0.0296351	3.88077	26	101
PFL2035c	hypothetical protein	0.476615	1.99839	622	1244	0.259315	2.82852	256	724	0.204943	3.876	336	1304
PFI0955w	sugar transporter, putative	0.914226	1.35	22	30	0.0705696	2.17626	28	61	0.206378	3.87171	30	118
PF11_0232		0.59593	1.14932	127	111	0.498067	1.32335	33	44	0.0754128	3.87143	49	190
MAL8P1.20		1	1	41	34	0.054283	3.88	9	39	0.015046	3.86161	22	87
PF14_0397	hypothetical protein, conserved	1	1	41	43	1	1	16	27	0.021574	3.85567	19	75
PFI1325w		0.833706	1.30789	101	77	0.785769	1.3843	48	67	0.344128	3.85356	48	184
PFE0555w	stearoyl-CoA desaturase (acyl-CoA desaturase, faty acid desaturase), putative	0.831277	1.0773	204	220	0.266189	2.09219	164	343	0.0703674	3.85314	118	454
PFL2530w		0.932982	1.05	48	50	0.114643	2.23587	91	41	0.0188928	3.84843	234	61
PF14_0653	hypothetical protein	1	1	46	39	0.537115	2.49673	31	76	0.292561	3.84524	25	97
PF14_0200		0.768797	1.09617	186	170	0.2959	2.46939	20	48	0.0663139	3.84071	34	130
PFI1705w	hypothetical protein	0.269925	1.84041	316	581	0.0718524	3.06485	194	596	0.0608376	3.84033	231	888
PF10_0352		0.828125	1.23217	81	66	0.263018	1.39647	751	538	0.0165745	3.83674	1034	270
PFI0130c	hypothetical protein	0.269579	1.68598	86	146	0.126872	2.78756	19	54	0.103344	3.83375	40	155
PFE0495w	hypothetical protein	1	1	16	25	0.236518	1.7	9	17	0.055512	3.82857	14	54
PFB0161c		0.523287	1.38838	953	687	0.316889	2.15336	95	205	0.0585065	3.82349	163	622
PF14_0461		1	1	32	26	0.349319	2.14375	16	34	0.213179	3.81481	14	52
PFL2340w		0.570313	1.54188	216	333	0.359016	1.48037	43	64	0.172789	3.81392	79	301
PFL2030w	queuine tRNA ribosyltransferase, putative	0.64164	1.21303	227	276	0.216667	2.93091	55	161	0.0327915	3.81232	71	272
PF13_0083	lipoate-protein ligase a, putative	0.171359	1.38578	46	64	0.150246	1.31035	12	15	0.017011	3.81143	18	67
PF11_0416	myosin heavy chain subunit, putative	0.580142	1.79	9	18	1	1	8	18	0.0598793	3.81	9	38
PF14_0308		0.445488	1.13779	55	48	1	1	16	22	0.167205	3.80851	24	90
PFL2180w	50S ribosomal protein L3, putative	0.697337	1.28224	292	374	0.295133	2.10526	84	176	0.168457	3.80698	86	327
MAL6P1.55		0.969385	1.13473	136	120	0.359618	2.8932	41	119	0.193924	3.80637	41	155
PF13_0349	nucleoside diphosphate kinase b; putative	0.900331	1.00706	694	699	0.0696512	4.04644	69	279	0.0345964	3.80302	126	479
PF11_0303	26S proteasome regulatory complex subunit, putative	0.881803	1.21202	284	345	0.165054	2.25354	92	207	0.0455104	3.80297	121	461
PF14_0680	hypothetical protein	0.498266	1.48747	96	143	0.353055	2.59048	21	54	0.091722	3.78992	36	135
MAL13P1.146	AMP deaminase, putative	0.292627	1.60244	205	329	0.0258785	3.7367	36	133	0.108986	3.78545	81	307
PFE1245w	zinc finger protein, putative	0.687889	1.16509	517	603	0.0677682	4.03909	92	372	0.0265685	3.78357	163	617
MAL6P1.231	bi-functional enzyme: long-chain fatty- acid Co-A ligase and oxalyl Co-A decarboxylase, putative	0.489674	1.41927	115	164	0.0778232	2.49187	25	61	0.0136885	3.77778	36	136
PFE0150c	4-diphosphocytidyl-2c-methyl-D-erythritol kinase (CMK), putative	0.62842	1.19269	263	313	0.0734761	2.81161	91	257	0.039979	3.77702	88	332
PFE1510c	Phosphoenolpyruvate/phosphate translocator precursor, putative	0.644201	1.31712	674	512	0.410785	1.78698	135	242	0.394208	3.77347	147	555
PF08_0100	ruvB like DNA helicase, putative	0.749504	1.40909	11	16	0.185889	2.47	8	25	0.0771563	3.77119	12	45
PF14_0721	cytochrome c oxidase assembly protein, putative	0.164983	1.62837	174	284	0.0903684	3.30466	28	92	0.0138631	3.77117	67	254
MAL13P1.174		0.436883	1.16985	459	393	0.0517432	2.13741	170	364	0.00342003	3.77091	170	640
MAL8P1.145	hypothetical protein, conserved	0.752943	1.29926	54	70	0.321851	1.36382	49	67	0.0454505	3.77078	40	150
MAL6P1.268		0.31336	1.50275	73	109	0.193341	1.85924	48	89	0.0463957	3.76866	40	152
PFD0855c		0.681934	1.04492	44	42	0.0759737	2.55952	17	43	0.0808665	3.76648	36	137
PFB0225c		0.128587	3.28216	24	79	0.180057	2.11	7	21	0.130683	3.76471	20	77
PFI0240c	E1-E2_ATPase/hydrolase, putative	0.94111	1.04115	97	101	0.389365	1.17969	38	45	0.0747234	3.76471	36	134
PF14_0533	hypothetical protein	0.975889	1.01459	90	89	0.244003	1.9847	52	104	0.0259402	3.76368	40	151
PF07_0062	GTP-binding translation elongation factor tu family protein, putative	0.965652	1.07082	188	175	0.0577885	2.92617	30	87	0.0141806	3.76087	46	173
PFL2300w		1	1	30	31	0.187237	2.44578	17	41	0.0860613	3.76064	19	71
PFL1755w		1	1	59	27	0.489794	1.95868	12	24	0.362482	3.75843	18	67
PF14_0039		0.621198	1.05	8	11	1	1	7	17	0.0693394	3.75807	12	47
PFE0240w	hypothetical protein	0.691242	1.18314	593	702	0.0215433	3.47713	173	601	0.0113229	3.75667	277	1042
PFE0620c		0.387464	1.6	28	44	0.736108	1.49367	16	24	0.195195	3.75641	16	59
PF14_0254	DNA mismatch repair protein Msh2p, putative	0.457896	1.31929	259	341	0.22568	2.26332	64	144	0.0128705	3.75532	56	212
PF13_0039	hypothetical protein	1	1	15	13	0.388801	2.69037	182	68	0.210765	3.75513	311	83
PF11_0413		0.516164	1.65706	292	483	0.502918	1.52596	268	409	0.296628	3.7514	197	738
PFI0280c	hypothetical protein, conserved	0.694186	1.34222	135	181	0.237023	1.93807	44	85	0.122701	3.75134	56	210
PFL0165c		0.920766	1.04643	63	60	0.0249268	3.29218	24	80	0.0600891	3.75	32	122
PF14_0574		1	1	15	19	1	1	15	14	0.483621	3.75	75	20
PF14_0523	protein phosphatase 2C, putative	1	1	63	63	0.290326	3.59067	39	139	0.394351	3.74841	63	235
PFI0235w		0.8831	1.26018	328	260	0.229882	1.85779	89	165	0.0142655	3.74456	87	327
MAL6P1.286		0.514219	2.97391	12	34	0.150395	2.50035	353	141	0.0331185	3.74436	464	124
MAL13P1.289	mitotic control protein dis3 homologue, putative	0.732405	1.11314	110	122	0.195096	2.70103	19	52	0.118213	3.74377	28	105
PF14_0032		1	1	16	25	1	1	10	12	0.0203425	3.74	8	37
PF14_0577		0.403187	1.24802	101	126	0.226761	1.8279	55	101	0.067699	3.73703	56	209
PFL2185w	hypothetical protein	1	1	30	31	0.361475	1.85427	20	37	0.109716	3.73575	19	72
PFA0375c	patched family protein, putative	0.949768	1.11207	774	696	0.138515	1.81334	1131	624	0.0059069	3.73567	2131	571
PF11_0420	hypothetical protein	1	1	27	28	0.37056	1.55263	11	18	0.13054	3.73514	19	69
PF14_0023	hypothetical protein, conserved	0.26789	2.14035	34	73	0.167807	2.75862	12	32	0.111035	3.7337	18	69
PFI0790w		1	1	44	38	1	1	19	21	0.235731	3.73359	26	97
PF11_0129		0.356278	1.33837	33	44	0.134089	2.23141	12	27	0.0217441	3.73262	19	70
MAL13P1.180		0.972145	1.14073	987	1126	0.32903	2.29854	295	678	0.156492	3.72879	294	1094
PFD0470c	hypothetical protein, conserved	0.862346	1.12486	104	92	0.122291	1.66349	32	52	0.02424	3.72549	36	133
PFA0220w	ubiquitin carboxyl-terminal hydrolase, putative	1	1	28	42	0.85358	1.625	65	40	0.599472	3.7254	163	44
PFI0775w	glycolipid transfer protein, putative	0.159915	2.53304	23	58	0.127768	2.84314	20	58	0.0772332	3.72295	38	141
PF14_0491		0.98373	1.08491	11	12	0.28704	1.55147	14	21	0.120628	3.72251	19	71
PFL1775c	hypothetical protein, conserved	0.754581	1.2609	194	154	0.160833	1.60073	82	131	0.120765	3.72117	58	216
PFC0465c		0.693837	1.49373	112	167	0.353927	4.51711	26	119	0.256687	3.72059	75	278
MAL13P1.202		0.496496	1.15457	106	123	0.205795	1.92399	67	129	0.0487329	3.7181	82	306
PF14_0238		0.614682	1.09559	27	30	0.185433	1.35814	22	29	0.0394312	3.70833	26	98
PFD0990w	ribosome recycling factor, putative	0.618098	1.57165	195	307	0.160026	2.66955	93	247	0.116775	3.70648	128	475
PFI1620c		1	1	43	37	0.144233	1.3	8	13	0.0977041	3.70635	13	47
PFB0130w	polyprenyl synthetase, putative	0.447302	1.41423	120	169	0.115398	4.53403	19	87	0.120272	3.70501	34	126
PF13_0155		0.752903	1.18812	30	36	0.466307	1.58099	28	45	0.297218	3.70435	23	85
PF14_0499		0.589112	1.26699	166	211	0.0730911	2.9405	44	129	0.0406068	3.70213	71	261
PFC0675c		0.813819	1.08221	65	60	1	1	15	12	0.128754	3.69399	18	68
PF10_0133		0.882785	1.14301	104	91	0.663233	1.70732	45	77	0.329821	3.69393	43	158
PFI1305w	hypothetical protein	0.446124	1.16	10	12	0.260901	2.09016	12	26	0.0354377	3.69231	16	58
PF13_0125	hypothetical protein	0.508166	1.34692	253	341	0.216295	1.82156	402	221	0.0494552	3.69152	1015	275
PFE0405c	hypothetical protein	0.126282	1.53547	144	221	0.00503476	3.95492	73	290	0.00388885	3.68655	126	463
MAL13P1.19	hypothetical protein	0.84329	1.17621	53	45	1	1	7	21	0.370343	3.68362	18	65
PF10_0407	dihydrolipoamide acetyltransferase, putative	0.182351	2.62361	45	118	0.124731	3.76206	31	117	0.0440777	3.68216	54	198
PF08_0133		1	1	17	36	0.0448738	1.9127	13	24	0.00246779	3.67692	13	48
PF11_0154		0.937101	1.0189	53	54	0.17604	2.24683	16	36	0.34243	3.66667	15	54
PFA0250w		0.884958	1.10997	39	43	1	1	10	30	0.128985	3.66667	16	59
PF11_0097	succinyl-CoA synthetase alpha subunit, putative	0.870548	1.10892	500	451	0.069797	3.39786	149	507	0.024076	3.66593	181	664
PFD0185c	hypothetical protein, conserved	1	1	26	19	0.427521	1.16556	53	45	0.0857965	3.66316	209	57
PFL0360c	hypothetical protein	1	1	43	43	0.152768	2	12	24	0.103452	3.66197	14	52
PF14_0105	hypothetical protein	0.648709	1.37483	199	145	0.374214	2.26858	42	95	0.281523	3.65916	67	244
PFC0911c		0.871073	1.182	197	233	0.476523	3.47111	45	156	0.418538	3.65738	61	223
PFL2235w		0.441472	1.2338	340	419	0.0972505	2.01806	44	89	0.0608661	3.64986	73	268
PF13_0070	branched-chain alpha keto-acid dehydrogenase, putative	0.488563	1.41805	114	162	0.289276	1.43764	136	195	0.0617118	3.64489	95	346
PF11_0292		0.369903	1.4933	194	290	0.167946	3.67258	62	228	0.207965	3.64418	59	216
PF11_0459	hypothetical protein	0.681624	1.29496	169	218	0.260005	1.89112	35	66	0.116374	3.64349	56	204
PFE0905w	hypothetical protein	0.513496	1.2147	222	269	0.0769734	3.26957	23	75	0.0336451	3.64323	57	207
PF13_0211	calcium-dependent protein kinase	1	1	40	45	0.116497	2.44243	149	61	0.00775542	3.6412	472	130
PFA0350c		0.355072	1.64647	121	198	0.091449	3.71359	21	77	0.072517	3.64062	32	117
PFE0895c	Zinc finger protein, putative	0.985703	1.18574	63	53	0.655161	1.46667	102	150	0.210262	3.63752	55	200
PFL0500w	50S ribosomal protein L1, putative	0.86668	1.9439	139	71	0.328719	2.45652	28	68	0.136828	3.62353	43	154
PF07_0086	hypothetical protein	0.868267	1.08301	112	104	0.440074	1.8867	41	77	0.172911	3.62085	42	153
PFB0515w	hypothetical protein	0.237824	1.9777	85	169	0.335803	2.65262	69	183	0.076911	3.61728	122	440
PFL1505c		1	1	6	7	1	1	14	8	0.16178	3.61654	48	13
PFC0640w		0.757355	1.05414	98	103	0.0539663	6.75751	43	293	0.0467587	3.61386	111	402
PFC0580c	hypothetical protein	0.733545	1.09309	33	36	0.590581	2.97	10	30	0.948667	3.60697	20	73
PF11_0315		0.808051	1.04762	67	70	0.45025	2.1573	27	58	0.0470815	3.60635	32	114
PF10_0253		0.538437	1.17222	783	918	0.163263	2.63924	79	209	0.0829726	3.59971	209	753
PFL1925w	cell division protein FtsH, putative	0.978022	1.1249	124	140	0.254983	2.5468	20	52	0.21347	3.59821	22	81
MAL7P1.69	calmodulin, putative	1	1	21	39	1	1	10	32	0.12598	3.59722	14	52
MAL13P1.18		1	1	27	34	0.124142	3.40196	20	69	0.031799	3.59701	27	96
MAL7P1.74		0.549377	1.15038	200	230	0.201335	2.98537	41	122	0.0835553	3.59395	63	226
PF13_0151		1	1	63	109	0.505607	2.31361	34	78	0.268236	3.59238	34	123
PFD0600c	ribosomal protein, putative	0.632477	1.07644	86	80	0.077106	3.48503	17	58	0.0255641	3.59177	32	114
PFI1635w		1	1	29	37	0.0317426	3.31944	14	48	0.0227047	3.58921	24	87
PF07_0081	hypothetical protein	0.67244	1.27799	155	199	0.342992	1.80805	119	216	0.0857691	3.58676	76	271
PFB0795w	ATP synthase F1, alpha subunit, putative	0.929819	1.04897	985	939	0.0512098	2.76732	234	647	0.0345008	3.58657	219	785
PFD0555c	hypothetical protein	0.296775	1.24832	60	74	1	1	11	14	0.188424	3.5814	22	77
PF13_0164	hypothetical protein, conserved	0.749567	1.04397	256	246	0.20424	2.02034	216	437	0.0315694	3.58071	188	672
PFD1090c	clathrin assembly protein, putative	0.673642	1.33169	244	324	0.410333	1.62931	70	113	0.123741	3.57998	102	365
PFL2395c	dimethyladenosine transferase, putative	0.548548	1.32158	241	319	0.0556999	4.93671	40	195	0.0202165	3.5775	87	312
PF07_0013		1	1	46	37	0.097705	1.93043	12	22	0.015843	3.57447	24	84
PFE1225w	50S ribosomal subunit protein L12, putative	0.511688	2.31295	129	56	0.39214	2.04167	19	39	0.191462	3.57372	31	112
PF13_0031		0.729673	1.2682	52	66	0.846729	2.45536	22	55	0.142753	3.5737	25	90
PFE1135w	hypothetical protein, conserved	1	1	75	41	1	1	11	19	0.534565	3.57303	18	64
PF13_0287	adenylosuccinate synthetase	0.34823	1.51444	270	409	0.0412884	2.91429	60	173	0.0728818	3.57282	72	258
PF14_0064		0.994303	1.28641	165	212	0.278635	2.19101	36	78	0.121532	3.57174	46	164
PF10_0044		0.59785	2.01695	24	48	1	1	10	20	0.126113	3.56811	30	107
PF14_0484	acetyl-CoA acetyltransferase, putative	0.385224	1.20073	137	164	0.0427873	2.97807	23	68	0.0183818	3.56684	37	133
PF14_0379		0.500921	1.27834	89	70	0.26166	1.60915	28	46	0.0160282	3.56484	35	124
PFL0775w	hypothetical protein	0.588138	1.36601	92	125	0.126523	2.02062	19	39	0.0662578	3.56322	35	124
PF07_0020		0.331944	1.51425	144	218	0.355964	2.73476	33	90	0.0571436	3.56302	85	303
MAL13P1.183		0.19472	1.74195	422	736	0.0680545	2.7606	139	384	0.0244729	3.56196	207	736
PF14_0067		1	1	15	15	1	1	10	23	0.0346564	3.56098	16	58
PFD0800c		0.323316	1.24606	121	150	0.373475	2.28038	83	190	0.112658	3.56046	95	339
PF10_0051	ADP/ATP carrier protein, putative	0.574357	1.6172	75	47	1	1	11	19	0.167712	3.56019	22	77
PF14_0103		0.744517	1.40421	280	394	1	1	42	139	0.335937	3.55901	142	504
PFL0685w	hypothetical protein	0.740449	1.14395	314	359	0.0891729	2.5296	128	325	0.0432977	3.55798	115	408
PF13_0344	UBA/THIF-type NAD/FAD binding protein, putative	0.327756	1.41337	66	93	0.01233	2.9	18	52	0.00717341	3.55789	38	135
MAL6P1.182	N-acetylglucosaminyl- phosphatidylinositol de-n-acetylase, putative	0.669596	1.17558	376	442	0.189248	2.29116	58	132	0.178158	3.55709	116	411
PFA0400c	beta3 proteasome subunit, putative	0.932577	1.21474	902	742	0.23574	1.77972	241	428	0.0705247	3.55701	198	705
PFL1140w	hypothetical protein, conserved	0.877994	1.12244	951	1067	0.104662	3.11618	116	362	0.0609128	3.55699	247	880
PF14_0251	hypothetical protein	1	1	46	42	1	1	49	64	0.276847	3.55644	51	180
MAL6P1.195	RNA-binding protein mei2 homologue, putative	0.549823	1.11398	74	82	0.147459	3.79042	17	63	0.0808115	3.55449	31	111
PFD0320c		0.0437826	2.44013	93	226	0.323868	1.25259	173	217	0.0330283	3.55191	149	530
MAL13P1.121	hypothetical protein	0.653909	1.2689	639	811	0.0805371	2.62229	313	821	0.0209132	3.54846	272	967
PFL1235c	hypothetical protein	0.276534	1.65967	67	111	0.106625	2.30224	27	62	0.0374187	3.54768	37	130
MAL7P1.83	hypothetical protein	0.487592	1.91537	71	136	0.0319195	2.51324	30	76	0.0134173	3.54728	35	124
PF10_0295	hypothetical protein	0.563444	1.33729	79	59	0.00284953	2.33982	1815	776	0.000152934	3.54569	2169	612
MAL8P1.22	dehydrodolichyl diphosphate synthetase, putative	1	1	40	22	1	1	15	18	0.871141	3.54037	16	57
PFC0950c	peptidase, putative	0.50757	1.38122	453	625	0.127582	2.34783	147	346	0.0357603	3.53879	162	575
PFA0185w		0.758524	1.80657	113	204	0.674469	2.17505	50	108	0.789189	3.53547	59	209
PFI1270w		0.793009	1.14503	2215	2536	0.179078	2.12509	1701	800	0.00551038	3.52969	2241	635
PF10_0205	hypothetical protein	0.883515	1.09489	55	60	0.6314	1.74803	25	44	0.60351	3.52466	22	79
PF13_0237		0.835004	1.18439	247	209	0.547275	1.37533	114	157	0.126776	3.52347	83	293
PFL2440w	DNA repair protein rhp16, putative	0.484013	1.21412	133	162	0.106526	1.79849	40	71	0.0881745	3.52218	50	175
PFB0923c	hypothetical protein	0.81058	1.31076	108	83	1	1	24	22	0.266835	3.52199	34	120
PFL1595w	hypothetical protein, conserved	0.841609	1.09535	238	217	0.233079	2.08672	108	226	0.124216	3.51865	110	387
PFE0290c		0.857427	1.12939	399	353	1	1	27	56	0.145855	3.51746	63	222
MAL8P1.60		0.452057	1.408	13	18	1	1	11	20	0.168405	3.51587	13	44
PF10_0069		0.607412	1.32827	342	454	0.0477774	2.9488	121	357	0.0276	3.51034	227	798
PF14_0471		0.468325	1.40423	222	312	0.093924	2.70071	84	227	0.029835	3.50984	112	392
PF11_0222		0.565101	1.17241	14	12	1	1	9	27	0.0776427	3.50943	16	56
PF14_0537		1	1	22	36	1	1	14	28	0.0201311	3.50926	22	76
MAL6P1.190	ribonuclease H1 large subunit, putative	0.975355	1.23486	84	68	0.0886784	1.26191	25	32	0.0211965	3.50847	24	83
PFD0215c	P. berghei pbs36-related protein	0.83529	1.02806	39	40	0.873002	2.51913	18	46	0.262502	3.5035	29	100
PFD0720w	hypothetical protein	0.9136	1.23636	75	61	0.266991	1.43277	595	415	0.0260512	3.5011	1110	317
MAL13P1.20		0.891049	1.81758	46	83	0.109946	3.16912	14	43	0.12356	3.49585	48	169
PFL1725w	ATP synthase beta chain, mitochondrial precursor, putative	0.892875	1.16293	228	265	0.0402914	3.91781	29	114	0.00770779	3.48876	53	186
PF08_0031	oxoglutarate/malate translocator protein, putative	0.933987	1.01434	333	328	0.148401	2.76191	50	139	0.358826	3.4875	80	279
PFL2020c		1	1	48	38	1	1	13	14	0.176908	3.48588	18	62
PF14_0725	tubulin, putative	0.425689	2.32673	20	47	0.129764	4.01379	15	58	0.123317	3.48485	36	127
PFL0600w	hypothetical protein	0.555735	1.03159	101	105	0.315513	1.32751	23	30	0.123108	3.48241	40	139
MAL13P1.225	thioredoxin, putative	0.852556	1.95899	225	115	0.524621	1.47489	65	44	0.315654	3.4823	285	82
PF13_0104		1	1	20	26	1	1	12	17	0.476593	3.48	9	35
PFL0485w	hypothetical protein	0.415167	1.46011	108	157	0.566708	2.23771	49	109	0.100953	3.47911	36	125
PFL1305c	hypothetical protein	1	1	29	32	0.395841	1.67164	34	56	0.164578	3.46944	41	142
PFE1285w		0.485698	1.83524	80	44	0.917887	1.11349	714	795	0.0182787	3.46942	2059	594
PFD0590c	DNA polymerase alpha	1	1	27	29	0.890385	1.43425	33	47	0.0697467	3.46927	18	62
PF11_0141	UDP-galactose transporter, putative	0.715095	1.25139	786	628	0.211621	2.53196	257	650	0.102063	3.46725	194	672
PF14_0253	hypothetical protein	0.639605	1.1383	107	94	0.196684	2.11722	27	58	0.0748835	3.46497	31	109
PF11_0262	hypothetical protein	1	1	50	40	0.174809	1.4726	15	22	0.0733875	3.46286	18	61
PFE1540w		0.0698761	2.30522	50	115	0.0832105	2.05769	31	64	0.0101868	3.46098	41	142
PF14_0541	V-type H(+)-translocating pyrophosphatase, putative	0.510749	1.93541	267	138	0.422891	2.13583	109	51	0.0177403	3.45991	375	109
PFI0490c	hypothetical protein	0.811637	1.02659	371	361	0.244947	1.77412	94	167	0.0807265	3.45896	119	413
PFE0745w		0.729733	1.28614	44	34	1	1	10	18	0.127088	3.4527	15	51
PFL2115c	glucose inhibited division protein A homologue, putative	0.766812	1.15511	115	133	0.501039	1.73315	36	62	0.433656	3.45161	37	128
PF10_0273	hypothetical protein	0.29421	1.20964	42	50	0.145017	2.3609	13	31	0.0568534	3.44156	23	80
MAL13P1.216	DNA helicase, putative	0.969685	1.41142	72	51	0.0549414	5.40933	19	104	0.260615	3.44074	27	93
PF08_0125	tubulin gamma chain	0.843271	1.05289	382	402	0.0558507	4.25874	43	183	0.046286	3.43948	92	315
PF14_0099	hypothetical protein, conserved	0.527733	1.44392	43	62	0.027644	2.44144	22	54	0.0567793	3.43478	51	174
MAL6P1.212		0.765171	1.04918	55	58	0.362797	3.64356	30	110	0.162432	3.43386	38	130
PF14_0330		0.857267	1.14599	16	14	0.199401	1.59504	12	19	0.602438	3.43243	11	38
PFL0430w	tim10 homologue, putative	0.614207	1.08744	199	216	0.145433	2.27184	31	70	0.032511	3.43017	36	123
MAL6P1.62	long chain polyunsaturated fatty acid elongation enzyme, putative	0.751818	1.49282	251	374	0.286195	1.83588	1620	882	0.0214757	3.42729	3022	882
PFL0620c	choline transporter	0.822737	1.21029	424	513	0.13518	2.25917	123	277	0.0610144	3.42686	176	602
PF10_0346	merozoite surface protein 6	1	1	38	20	0.325996	3.1705	634	200	0.0363087	3.42647	1302	380
PFI1575c	peptide release factor, putative	0.324948	1.49613	194	290	0.0952534	3.30955	95	315	0.0660853	3.42181	125	427
MAL13P1.70	hypothetical protein	0.690946	1.22881	44	35	0.34323	1.61596	65	40	0.230795	3.41049	111	32
PF14_0358	41-2 protein antigen precursor	0.80036	1.63478	188	115	0.365762	3.25373	20	65	0.173749	3.40639	44	149
PF14_0700	hypothetical protein, conserved	0.607784	1.22712	290	236	0.657158	2.57885	54	139	0.808644	3.40516	78	264
MAL7P1.128	hypothetical protein	1	1	179	173	0.369918	2.91255	53	153	0.248435	3.40161	87	296
PF14_0451	mitochondrial ribosomal protein S14 precursor, putative	0.417372	1.06563	148	158	0.247581	1.00877	46	46	0.179301	3.39602	45	154
MAL8P1.30	hypothetical protein	0.75533	1.29336	150	116	0.10179	2.14501	33	71	0.0947509	3.39545	48	164
MAL6P1.225	hypothetical protein	0.173907	1.77477	11	20	0.88108	1.80769	10	19	0.0572603	3.39496	12	40
PF08_0089	hypothetical protein	0.810231	1.01868	118	120	0.455903	1.51989	38	57	0.138573	3.39262	46	156
PFE1150w	multidrug resistance protein	0.84605	1.06349	1039	977	0.0888865	2.24443	836	372	0.0095677	3.39198	1743	514
PF14_0336		0.917708	1.15097	123	142	0.815866	1.88095	42	79	0.648056	3.39109	40	137
PFL1920c	hydroxyethylthiazole kinase, putative	0.590949	1.29786	187	243	0.0746675	1.72347	62	107	0.0991206	3.39032	62	210
PFE0775c	hypothetical protein	0.935074	1.25912	66	52	0.0033061	5.58768	21	118	0.012822	3.38609	42	141
PF11_0177	ubiquitin C-terminal hydrolase, family 1, putative	0.941914	1.20429	202	168	0.225428	2.77091	55	152	0.0983159	3.38462	72	242
PFI1265w		0.538866	1.19693	39	47	0.36455	2.18121	15	33	0.183346	3.38333	18	61
MAL13P1.324	aldo-keto reductase, putative	0.878343	1.15131	73	84	0.7377	1.53619	37	57	0.84568	3.38308	40	136
PFE0175c	unconventional myosin pfm-b	0.867868	1.05	8	11	0.953895	1.1761	16	19	0.295987	3.38037	55	16
MAL7P1.31	hypothetical protein	0.817511	1.1294	276	244	0.213038	1.67267	33	56	0.124575	3.37972	42	143
PFI0770c		0.962446	1.57403	181	285	0.276942	1.78991	73	131	0.111954	3.37602	73	248
MAL7P1.66		0.21935	1.60697	63	101	0.419539	2.03073	36	73	0.188619	3.37309	33	110
PF10_0360	hypothetical protein	0.862364	1.23251	190	154	0.0532185	3.22383	62	200	0.0542614	3.37235	80	271
PF11_0400	hypothetical protein	0.716314	1.55797	97	151	0.200463	2.34789	66	156	0.0459015	3.37026	69	231
PFA0510w		0.994544	1.21785	115	94	0.094059	1.76818	22	39	0.093913	3.36688	31	104
PFL0285w	glyoxalase II family protein, putative	0.237433	2.01384	29	58	0.0571643	4.57422	26	117	0.0557046	3.3662	28	96
PFI1515w	hypothetical protein	0.240462	1.66956	134	81	0.157751	3.3427	18	60	0.137287	3.36449	43	144
PFE0710w	hypothetical protein	1	1	56	48	0.456259	1.06154	20	21	0.23933	3.36364	15	52
PF08_0020		0.820997	1.04713	498	475	0.382726	1.64496	146	240	0.044036	3.36324	184	619
PFD0715c	hypothetical protein, conserved	1	1	18	44	0.342849	1.60377	85	53	0.175092	3.36292	129	38
PF14_0591		0.802284	1.04813	59	56	1	1	14	20	0.0413444	3.36066	24	82
PFL1860c		1	1	35	57	1	1	17	48	0.156611	3.35648	22	73
PFL1465c	heat shock protein hslv, putative	0.571423	1.37689	400	291	0.189229	2.48997	70	174	0.0166072	3.35616	145	485
PF10_0257	hypothetical protein	0.897862	1.18729	480	570	0.335955	2.2303	81	181	0.248525	3.35255	135	454
PFI1240c	prolyl-t-RNA synthase, putative	0.662673	1.29236	139	107	0.273128	1.96654	27	53	0.0596062	3.35099	45	152
PF13_0161		0.738204	1.14535	125	109	0.224757	2.2257	1159	521	0.016418	3.34684	2073	619
MAL13P1.105		1	1	37	45	0.156843	1.81119	14	26	0.0379778	3.33808	28	94
PF10_0335	hypothetical protein	0.314209	1.28942	100	129	0.180801	3.54723	31	109	0.0312121	3.33669	50	166
PF14_0542	hypothetical protein, conserved	0.736555	1.43581	344	493	0.433376	2.66183	110	294	0.312087	3.33506	155	517
PFA0615w	hypothetical protein	1	1	17	19	0.397834	1.01421	56	57	0.100241	3.33471	242	73
PF11_0386	30S ribosomal protein S14, putative	0.451704	1.3774	330	240	0.356741	1.49007	151	225	0.106708	3.33275	114	381
PFC0330w	PDZ domain protein, putative	0.863615	1.02002	110	112	0.0850215	2.99034	41	124	0.0594067	3.32996	49	165
MAL6P1.188		0.861703	1.4461	81	117	0.0988328	1.66071	39	65	0.0372379	3.32921	40	135
PF07_0074		0.206717	1.77436	59	104	0.0437686	4.57848	22	102	0.0361845	3.32857	49	163
PF13_0067		0.871257	1.11167	60	67	0.197387	2.09731	48	101	0.0364154	3.32724	55	182
PFE0295w	hypothetical protein	0.926081	1.07734	180	167	0.338588	2.73797	19	51	0.25569	3.32671	35	117
PFB0880w	hypothetical protein, conserved	0.256148	1.77482	56	100	0.181745	2.82412	20	56	0.0939488	3.32442	30	99
PF14_0387	hypothetical protein	0.73286	1.07249	123	115	0.328387	1.4087	23	32	0.0696607	3.32364	28	91
MAL13P1.178		1	1	51	41	1	1	18	27	0.111166	3.31955	27	88
PF11_0229		1	1	51	33	0.277283	2.83	9	28	0.345972	3.31765	17	56
PF10_0113		0.449176	1.15567	38	44	0.0625421	2.79817	11	31	0.0402565	3.31731	21	69
PF14_0644		1	1	29	41	0.0263296	3.38525	12	41	0.00726589	3.31633	29	98
PFC0360w	hypothetical protein, conserved	0.429462	1.50466	1287	1936	0.0634838	3.23917	111	359	0.0418223	3.31629	233	772
MAL13P1.74		0.467185	1.19345	125	149	0.14195	2.97378	27	79	0.0340998	3.31402	33	109
MAL6P1.267		0.793241	1.02804	86	88	0.0862917	3.8547	35	135	0.0277267	3.31057	45	150
PFC0935c	N-acetylglucosamine-1-phosphate transferase, putative	0.493014	1.38461	126	175	0.0589068	2.84346	117	332	0.0167667	3.30718	194	641
PF11_0323	hypothetical protein	0.731745	1.4606	57	83	0.137971	6.20995	18	112	0.234316	3.30689	48	158
MAL13P1.244		0.993184	1.32616	228	172	0.0720331	2.3507	50	117	0.0470538	3.30461	82	272
PFB0925w	hypothetical protein	0.76038	1.1	11	9	0.408283	1.67717	21	13	0.233545	3.30405	49	15
PFD0440w	hypothetical protein	0.218877	1.77675	119	211	0.0858407	3.61765	24	86	0.0300279	3.30346	49	162
PFB0305c	merozoite surface protein 5	0.209553	1.99393	115	230	0.365442	1.54546	644	417	0.0283775	3.30285	1264	383
PFI1080w		1	1	17	27	0.113668	4	11	42	0.16121	3.30081	25	81
PF13_0246		0.443008	1.27721	59	75	0.127755	3.75472	16	60	0.024176	3.30068	44	145
PFD0860w		0.735896	2.05882	14	28	0.163599	1.13675	23	27	0.157299	3.30038	26	87
PF14_0121		1	1	17	26	1	1	16	22	0.139036	3.29818	28	91
PF11_0060		0.401518	1.78102	27	49	0.140164	2.30752	313	136	0.0545778	3.29813	406	123
PF10_0373		0.546802	1.46599	40	58	0.325851	2.05303	13	27	0.209334	3.29762	17	55
PF14_0036		0.986028	1.05501	301	285	0.28777	2.53817	26	67	0.15	3.29433	56	186
PFE0450w		0.232244	1.62692	117	191	0.458232	1.5261	48	73	0.197843	3.29214	53	176
PF10_0148		1	1	28	18	1	1	14	22	0.545373	3.29008	13	43
PF07_0021		0.730162	1.86087	21	12	1	1	17	22	0.16838	3.28571	18	58
PF14_0709	ribosomal protein L20, putative	0.695666	1.03125	129	125	0.259852	1.81421	18	33	0.181938	3.28241	22	71
PFL1320w	hypothetical protein	0.814085	1.19692	39	33	0.58763	1.69231	48	81	0.13367	3.28094	30	98
PF11_0394	hypothetical protein	0.935287	1.01031	116	118	0.0500896	2.76741	72	199	0.015927	3.28025	128	420
PF10_0366	ADP/ATP transporter on adenylate translocase	0.620792	1.06515	1576	1480	0.165458	2.82481	143	403	0.11083	3.27698	272	890
PF14_0063	ATP-dependent Clp protease, putative	0.828486	1.12353	340	382	0.267372	2.96884	167	496	0.0536301	3.27493	174	568
PF14_0646		0.963114	1.07049	155	145	0.607456	2.23232	20	44	0.218826	3.27202	51	167
PFB0645c	Ribosomal protein L13, putative	0.772156	1.49364	71	106	0.06702	3.64706	20	74	0.19789	3.26984	32	103
MAL7P1.132		0.278822	1.6995	80	136	0.537808	2.51089	101	254	0.0478426	3.26864	98	320
PF13_0176	apurinic/apyrimidinic endonuclease Apn1	0.75206	1.09009	340	312	0.387611	2.15622	117	251	0.0808522	3.26864	182	596
PF14_0667		1	1	17	37	1	1	17	31	0.125712	3.26667	12	39
PFI1505c		0.219896	2.1844	42	92	0.150541	1.96535	20	40	0.0344895	3.26652	44	143
PFL0230w		0.180493	1.69975	159	271	0.109866	1.77225	66	118	0.0125032	3.26575	87	285
PF14_0701		1	1	23	25	1	1	12	19	0.6483	3.26562	13	42
PF14_0288	cytochrome c oxidase subunit II precursor, putative	0.92347	1.13974	312	356	0.306919	1.71389	179	307	0.0518962	3.26463	183	597
PFI0830c		0.676327	1.23175	244	300	0.0730231	2.19506	158	347	0.0451567	3.26424	107	350
MAL6P1.86	hypothetical protein	0.383809	1.38162	72	99	1	1	12	25	0.0361745	3.26364	22	72
PFE0790c	hypothetical protein, conserved	0.826557	1.04322	252	263	0.612432	2.18082	73	159	0.3787	3.26208	68	223
PF14_0087		0.315377	1.64811	56	92	0.158418	2.36458	19	45	0.0308882	3.25828	30	98
PF11_0261	hypothetical protein	0.95188	1.04797	489	467	0.21842	2.04692	198	406	0.0630382	3.25793	214	699
PFL0825c		0.0855185	1.99376	48	96	0.0387831	2.23488	28	63	0.0366744	3.25748	50	163
MAL8P1.96		0.989594	1.1913	207	247	0.073702	2.00885	170	341	0.0117654	3.25221	125	405
PF11_0092	hypothetical protein	1	1	17	21	0.0559802	3.05072	14	42	0.0712303	3.24918	31	99
PF14_0226		0.62373	1.44444	54	78	0.0469153	1.99467	94	187	0.0156176	3.23529	70	226
PF14_0651		0.911302	1.05952	18	17	1	1	12	16	0.598825	3.23333	12	39
MAL13P1.159	hypothetical protein, conserved	0.797563	1.30334	207	269	0.132605	2.92179	54	157	0.145192	3.23303	88	286
PF11_0398		1	1	21	15	1	1	14	16	0.221579	3.23113	69	21
PF13_0015		0.055577	3.43911	27	93	0.0858998	2.66	10	27	0.0548115	3.22791	22	69
MAL6P1.28	geranylgeranyltransferase, putative	0.082918	2.19378	261	572	0.0566327	3.02075	77	233	0.049584	3.22709	98	317
MAL13P1.138		0.383215	1.08348	56	61	0.219442	1.55263	15	24	0.0759073	3.22705	21	67
MAL13P1.303	polyadenylate binding protein, putative	0.293394	1.25965	434	345	0.0348726	1.97552	82	161	0.00306094	3.22516	95	305
PFC0570c		0.572274	1.71003	37	63	0.123879	2.93548	16	46	0.0848476	3.22333	30	97
PFL0870w	hypothetical protein	0.622013	1.5302	75	114	0.362303	1.6355	450	275	0.0389343	3.22307	676	210
PFB0170w	hypothetical protein	1	1	31	26	0.214075	1.86066	12	23	0.134059	3.22047	13	41
PF14_0427		0.962603	1.61503	105	65	0.564008	1.13688	30	26	0.135798	3.21944	36	116
PF13_0037	DEAD box helicase, putative	0.328957	1.7856	64	114	0.131346	2.98658	15	45	0.0656294	3.21687	25	80
PF14_0167		0.48313	1.2959	324	420	0.240339	1.9359	47	91	0.152603	3.21452	62	199
PFC0571c	hypothetical protein	0.631047	1.02581	151	155	0.152982	2.98881	27	80	0.256556	3.21315	44	142
PF14_0641	1-deoxy-D-xylulose 5-phosphate reductoisomerase	0.761146	1.04228	177	185	0.0701264	2.3486	39	92	0.178263	3.21304	46	148
MAL7P1.38	regulator of chromosome condensation protein, putative	0.69651	1.14837	236	271	0.216307	1.69816	82	138	0.0659136	3.21204	76	245
PFL1330c	hypothetical protein	0.891072	1.05573	237	224	0.369752	2.62397	73	191	0.0502394	3.21048	124	398
PF10_0140	hypothetical protein	0.494825	1.49097	61	91	0.266482	2.64939	33	87	0.133411	3.21028	43	137
PFC0581w		0.728368	1.27284	554	705	0.0767573	2.62929	329	865	0.031573	3.20765	476	1526
PFD0850c		0.869866	1.18596	507	601	0.0401203	2.00361	221	443	0.00930134	3.20401	190	608
MAL7P1.94	prefoldin subunit 3, putative	0.418607	1.69422	708	1199	0.0972875	2.34017	288	673	0.0436021	3.2037	400	1280
MAL8P1.85		0.823134	1.12113	142	159	0.511081	1.8523	41	77	0.176893	3.20284	49	158
PF07_0060	hypothetical protein, conserved	1	1	21	26	0.129578	3.32258	12	41	0.0956924	3.20243	25	79
PFE1485w		0.64868	1.08526	89	82	0.142056	1.0419	95	91	0.0383088	3.2019	74	236
PFI1625c	organelle processing peptidase, putative	0.594845	1.23392	1032	1273	0.0187557	2.59456	269	697	0.00160019	3.20037	270	864
MAL13P1.171	transmembrane protein Tmp21 homologue, putative	0.716628	1.72614	250	145	0.560215	1.53846	23	36	0.323634	3.2	37	118
PF13_0121	dihydrolipoamide succinyltransferase, putative	0.778702	1.10455	325	359	0.178449	2.01426	70	141	0.0458606	3.19878	65	209
PF13_0099		0.676756	1.36301	434	591	0.218755	2.36197	71	168	0.318687	3.19837	135	431
PF13_0134	hypothetical protein	0.645093	1.34663	371	276	0.0304507	3.48411	54	186	0.0186979	3.19658	94	299
PFC0995c	diacylglycerol O-acyltransferase, putative	0.852031	1.0465	366	383	0.32195	1.88596	137	258	0.083728	3.19448	145	463
PFL1680w	splicing factor 3b, subunit 3, 130kD, putative	0.937248	1.07977	306	283	0.23622	2.65914	44	118	0.0726096	3.19107	112	357
PF14_0400	hypothetical protein, conserved	0.497803	1.78007	29	52	0.151978	5.20513	12	61	0.246818	3.18777	23	73
MAL13P1.218	UDP-N-acetylglucosamine pyrophosphorylase, putative	0.37533	1.86893	21	39	0.209994	1.8625	16	30	0.301432	3.18699	12	39
PF07_0023	DNA replication licensing factor mcm7 homologue, putative	0.780338	1.58895	538	338	0.29368	2.75644	144	396	0.109744	3.18663	166	529
PF10_0362	DNA polymerase zeta catalytic subunit, putative	0.420582	1.78073	72	128	0.190186	2.05325	17	35	0.0410332	3.18662	28	91
PF14_0359	hypothetical protein, conserved	0.747583	1.05012	1686	1771	0.514707	2.16945	227	493	0.187693	3.18493	324	1032
PF11_0397	hypothetical protein, conserved	0.20978	2.97248	33	97	0.11201	2.73301	21	56	0.055161	3.18436	18	57
PFL0415w	acyl carrier protein, mitochondrial precursor, putative	0.861386	1.11262	433	389	0.363774	1.79839	74	134	0.222618	3.18317	81	257
MAL13P1.205	GTP-binding protein, putative	0.996871	1.05075	141	134	0.994349	1.86104	40	75	0.408002	3.17969	51	163
PF11_0317	structural maintenance of chromosome protein, putative	0.431348	1.51836	302	459	0.31178	1.3319	116	155	0.0172208	3.1755	121	384
PFE0195w	P-type ATPase, putative	0.437499	1.3151	300	394	0.0337602	2.29097	60	137	0.00632056	3.17546	76	241
PF14_0467		0.91086	1.25888	25	20	0.0834928	3.43089	12	42	0.0345696	3.17094	23	74
PFB0460c		0.617629	1.12561	138	123	0.528343	1.91253	50	96	0.214421	3.17073	70	221
PFA0500w	human hepatopoietin-like protein, putative	0.923947	1.02331	185	189	0.471517	1.91383	44	84	0.224583	3.16923	59	185
MAL13P1.182	hypothetical protein, conserved	1	1	69	83	0.268096	3.96281	24	96	0.277456	3.16885	61	193
PF14_0164	NADP-specific glutamate dehydrogenase	0.791322	1.20792	241	200	0.298518	1.77396	294	166	0.0285297	3.16674	689	218
PFL1710c	tetQ family GTPase, putative	0.689121	1.44969	81	117	1	1	11	29	0.117177	3.16471	26	81
PF14_0310	hypothetical protein	0.651205	1.05564	67	70	0.391633	1.3217	26	34	0.339027	3.16466	25	79
PFB0570w	hypothetical protein	0.43405	1.45874	102	149	0.470415	1.16318	701	603	0.117493	3.16459	1419	448
PFB0425c		0.893028	1.24666	82	103	1	1	13	27	0.115695	3.16326	20	62
PFC0340w	DNA polymerase delta small subunit, putative	0.102405	1.81959	354	645	0.0703427	1.90111	126	240	0.0494113	3.16205	123	388
PFE0265c	hypothetical protein	0.875938	1.35222	110	81	0.162755	2.41296	54	130	0.0124317	3.15928	61	192
PFL0110c	PfmpC	0.854505	1.00918	528	523	0.214006	1.91412	242	464	0.0495884	3.15601	231	730
PFL1310c	ATP-dependent RNA helicase, putative	0.413198	2.08316	95	198	0.137322	2.87419	31	89	0.626184	3.15318	35	109
PF11_0399		0.975252	1.07254	186	174	0.426287	2.45351	61	150	0.194355	3.1522	93	294
PFE0960w		0.922098	1.08265	133	144	0.339938	1.68562	63	107	0.0620458	3.14972	54	170
PF00_0002		0.63446	2.94975	20	59	0.157175	2.8408	20	57	0.178076	3.149	35	110
PFI1310w	NAD synthase, putative	0.646372	1.33675	88	118	0.273539	1.81763	33	60	0.161777	3.14653	39	122
PF10_0032	hypothetical protein	0.358233	1.46174	38	55	0.205095	1.78142	18	33	0.0881876	3.14615	26	82
PF14_0674		0.541655	1.16462	114	133	0.969473	2.42177	15	36	0.278761	3.14235	28	88
MAL13P1.73		0.713562	1.67067	75	125	0.214663	3.54938	16	58	0.40601	3.14182	28	86
PF11_0267		0.575946	1.9233	34	65	0.167744	1.70993	472	276	0.028807	3.13319	875	279
PFE0890c		0.928069	1	48	48	0.688695	2.3981	21	51	0.945261	3.13223	36	114
PF14_0444	hypothetical protein	0.867981	1.2165	83	68	0.250593	2.31962	32	73	0.160242	3.13075	41	129
PFL1430c	hypothetical protein	1	1	29	32	0.456327	1.95349	13	25	0.654278	3.13068	18	55
PF11_0385		0.451698	1.26929	206	262	0.136112	1.94971	52	101	0.103138	3.1282	59	183
PFI1170c	Thioredoxin reductase	0.807444	1.15313	410	356	0.0548181	3.2816	90	296	0.0323074	3.12666	128	400
PF11_0122		0.878655	1.13718	57	50	0.0706268	2.59908	22	56	0.0172396	3.12303	32	99
PFL2510w	chitinase	1	1	21	17	0.432217	1.08723	102	94	0.0143901	3.12225	383	123
PFA0320w		1	1	30	35	0.126644	2.90659	18	53	0.061155	3.12222	27	84
PFD0820w	hypothetical protein	0.882453	1.04061	20	21	1	1	19	29	0.563804	3.12	18	55
PF07_0127		1	1	27	27	0.28513	3.15625	101	32	0.066153	3.11991	284	91
PF14_0053	ribonucleotide reductase small subunit	0.502632	1.41801	1203	848	0.249082	1.3683	300	411	0.0171655	3.11814	308	961
PFE0910w	hypothetical protein	1	1	89	68	0.521254	1.42364	55	78	0.235248	3.11643	63	195
PF10_0035	hypothetical protein	0.788752	1.54494	55	36	1	1	10	26	0.0313388	3.11274	20	64
PF14_0679	sulfate transporter, putative	0.553296	1.59617	734	460	0.083363	2.84124	268	761	0.0570234	3.11084	204	634
MAL6P1.177	hypothetical protein	1	1	14	19	0.0633259	2.05405	11	23	0.0689086	3.1105	18	56
PF10_0141	cdk7, putative	0.609765	1.30769	73	95	0.35818	1.27322	18	23	0.274717	3.11035	29	90
PFE0475w	asparagine -- t RNA ligase, putative	0.344959	1.29918	221	287	0.0623178	2.32754	35	80	0.0977565	3.10906	65	202
PF07_0035		0.94967	1.00865	1073	1064	0.0386708	2.4408	415	1012	0.0272634	3.10816	335	1040
PF14_0278	ATP-dependent DNA helicase, putative	0.821888	1.00616	65	65	0.380536	2.08607	24	51	0.0768696	3.10714	20	61
PFB0280w		0.705995	1.86768	85	160	0.297442	1.76253	38	67	0.635067	3.10651	51	158
PFB0185w		0.144272	2.11268	43	90	0.0363252	2.11712	11	24	0.0438745	3.10573	23	71
PF14_0101		0.745031	1.59852	108	68	1	1	18	19	0.110265	3.10359	25	78
PF11_0227		0.993823	1.1618	147	127	0.0742546	4.07837	32	130	0.156857	3.10136	81	251
PFL1115w	hypothetical protein	0.822076	1.81429	76	42	0.889606	1.26994	16	21	0.673821	3.10101	20	61
PF11_0214		0.641489	1.18391	17	21	0.241496	1.2197	13	16	0.30517	3.1	10	31
PF08_0059	protein kinase c inhibitor-like protein	0.753118	1.1286	1679	1895	0.308052	2.03197	441	896	0.0548697	3.09902	630	1953
PF14_0338		0.152287	2.33904	199	464	0.0703252	1.82382	140	256	0.0207981	3.09837	135	419
PFB0220w	UbiE-like methlytransferase, putative	0.724962	1.23035	67	55	0.332555	1.76562	13	23	0.0364951	3.09811	27	82
PF11_0252		0.337985	1.68571	74	124	0.142836	3.04378	43	132	0.0824539	3.09665	54	167
PFB0886c	hypothetical protein	1	1	33	72	1	1	10	14	0.479207	3.09129	24	75
PFE1525w	hypothetical protein	1	1	18	20	1	1	10	14	0.413781	3.08966	15	45
PF10_0039		0.31266	1.01461	49	48	0.270369	1.99675	491	246	0.0271754	3.08878	1440	466
PFI0855w		0.373903	1.39682	233	325	0.0801281	1.99358	109	218	0.0196687	3.0881	110	340
MAL7P1.14		0.64788	1.05162	477	501	0.582188	1.49656	326	218	0.10828	3.08599	599	194
PFL0820c		0.570155	1.52205	361	549	0.202971	2.35346	103	242	0.202963	3.08391	145	448
PFL2370c		1	1	138	197	0.365635	1.89492	87	164	0.236845	3.08352	134	414
PFI0550w	hypothetical protein	0.943459	1.52679	11	17	1	1	12	15	0.174389	3.08333	13	41
PF13_0142	u6 snRNA-associated sm-like protein, putative	0.92388	1.06103	410	435	0.336595	2.78669	51	142	0.256886	3.08305	59	182
PF07_0112	proteasome subunit alpha type 5, putative	0.442164	1.46818	1255	855	0.0610793	2.10277	101	213	0.00853186	3.08297	300	925
PFL0280c		0.36663	2.23464	314	702	0.586597	3.85924	68	263	0.279778	3.08284	135	417
PF11_0158		1	1	20	32	0.580574	1.46875	45	66	0.0831613	3.08171	51	158
PFC0485w	protein kinase, putative	0.559298	1.61423	27	43	0.22603	2.06742	18	37	0.308964	3.08108	19	57
PF13_0089		1	1	46	46	0.399969	1.28272	19	25	0.0928726	3.08065	31	96
PF14_0076	plasmepsin 1 precursor	0.857037	1.1132	160	178	0.228545	1.78733	245	137	0.113112	3.07935	419	136
PF13_0117	hypothetical protein, conserved	0.489438	1.34317	108	146	0.0711617	2.04501	51	105	0.0868218	3.07644	80	246
PF14_0267	transcription initiation TFIID-like, putative	0.733985	1.21418	242	199	0.239386	1.87371	97	181	0.157083	3.0751	72	221
PF14_0623		0.579501	1.01798	45	45	0.168342	2.40984	12	29	0.573987	3.07427	38	116
PF13_0179	isoleucine -- tRNA ligase, putative	0.733223	1.00971	250	247	0.628848	1.20331	61	73	0.369442	3.07237	46	140
PFI0945w		0.753044	1.28889	70	54	0.421314	1.49259	242	162	0.0447051	3.07132	599	195
PFB0215c	3'-5' exonuclease, putative	0.470488	1.2437	60	74	0.321556	1.63596	23	37	0.0812792	3.07035	20	61
MAL13P1.262	hypothetical protein	0.670388	1.04461	177	185	0.202396	3.23765	43	138	0.113504	3.06579	76	233
PF10_0210	deoxyribose-phosphate aldolase, putative	0.752688	1.28157	475	609	0.0541612	3.01222	90	271	0.0578565	3.06534	126	385
PFE0520c	topoisomerase I	0.563091	1.09992	264	291	0.505413	1.78417	97	174	0.136959	3.06255	134	411
PF10_0049	hypothetical protein	0.126859	2.65591	19	49	0.278903	3.10891	10	31	0.140713	3.0625	34	103
PFA0225w	LytB protein	0.209934	1.44546	207	300	0.0088104	3.5117	192	675	0.00501807	3.06224	166	507
PF14_0639	DNA-3-methyladenine glycosylase, putative	0.469115	1.34546	77	104	0.179214	3.72258	16	58	0.156105	3.06186	29	89
PF14_0270	ribosomal protein L15, putative	0.823974	1.1898	168	141	0.109628	1.64825	109	179	0.0413486	3.06134	91	280
PFD0670c	hypothetical protein	0.828013	1.00351	484	486	0.0215513	4.30717	131	565	0.0208262	3.06064	178	545
PF14_0366	small subunit DNA primase	0.992419	1.20759	290	240	0.139991	1.94788	52	101	0.0323254	3.06061	102	313
PF14_0524		0.638315	1.37685	251	182	0.350327	1.99334	270	135	0.166553	3.05997	454	148
PFL1295w	hypothetical protein	0.930894	1.06667	133	125	0.201133	2.09128	99	206	0.111802	3.05983	94	286
PFE0325w		1	1	43	36	1	1	19	19	0.273223	3.05839	27	84
PF08_0038		0.609451	1.26122	74	93	0.262644	3.24748	20	64	0.186222	3.0576	43	133
PFE1055c		0.110187	2.49607	76	191	0.0989778	2.7116	32	87	0.059944	3.05272	59	180
PFL1900w		0.961733	1.01659	856	870	0.599399	1.70635	276	470	0.444772	3.05163	267	816
PFE0825w	transporter, putative	0.856303	1.97241	58	114	0.0659155	2.35439	57	134	0.0963107	3.05142	56	172
PF08_0111		0.903481	1.38322	168	122	0.655239	1.38664	57	79	0.22421	3.04985	100	306
PF14_0348	ATP-dependent Clp protease proteolytic subunit, putative	1	1	52	66	0.174084	3.465	20	69	0.155338	3.04839	25	76
PF14_0294	mitogen-activated protein kinase 1	0.471964	1.06796	62	66	0.0130421	3.09859	21	66	0.0422891	3.04808	31	95
PFE0380c	hypothetical protein, conserved	0.637944	1.41563	194	137	0.581416	1.64045	27	44	0.0763501	3.04806	44	133
PF14_0441	pyruvate dehydrogenase E1 beta subunit, putative	0.274818	1.34461	112	151	0.0301672	4.73799	23	109	0.0476071	3.04789	52	159
PF07_0105	exonuclease i, putative	0.55413	1.10778	33	37	0.720271	1.23504	23	29	0.163539	3.0473	30	90
PFD0830w	bifunctional dihydrofolate reductase-thymidylate synthase	0.664086	1.29563	101	78	1	1	15	28	0.0758817	3.0471	28	84
PF13_0297	hypothetical protein, conserved	0.381464	1.23876	171	212	0.0815569	3.57333	38	134	0.0165464	3.04173	65	197
PF10_0310		0.396179	1.46127	258	377	0.243829	1.83133	167	305	0.0686783	3.04163	130	395
PFL1650w		0.417436	1.34848	53	71	0.448467	1.52124	26	39	0.165371	3.0396	30	92
PF11_0352	protein disulfide isomerase related protein	0.903621	1.10224	380	344	0.269027	2.29117	118	270	0.0729716	3.03853	109	331
PF11_0033		0.0247295	1.34369	167	225	3.5882e-07	7.35733	38	276	1.12226e-06	3.03786	90	273
PF10_0174	26s proteasome subunit p55, putative	0.798513	1.06379	107	113	0.482039	2.08312	78	163	0.101497	3.03769	45	137
PFE1020w		0.997184	1.17938	339	287	0.171527	2.49633	41	102	0.158553	3.0376	72	218
MAL13P1.72	hypothetical protein	1	1	48	50	0.130327	2.16022	18	39	0.145818	3.03738	21	65
PF14_0148	uracil-DNA glycosylase, putative	0.954075	1.03354	158	163	0.153456	3.09302	22	67	0.0396668	3.03517	46	138
PF10_0111	20S proteasome beta subunit, putative	0.339749	1.63689	645	394	0.351572	1.53274	67	103	0.410661	3.03493	132	400
PFC0865w	RNA-binding protein, putative	0.742869	1.11874	174	156	0.120257	1.76453	33	58	0.0505732	3.02948	44	134
PFL1720w	Serine hydroxymethyltransferase	0.328916	1.693	397	234	0.167575	1.63321	52	85	0.038843	3.02838	92	277
PF10_0249		1	1	26	25	1	1	10	22	0.140559	3.02721	15	45
PFB0335c	cysteine protease, putative	0.456606	1.43901	386	268	0.171342	1.9217	89	172	0.056083	3.02581	167	504
PFL1180w	Chromatin assembly protein (ASF1), putative	0.780679	1.01358	457	463	0.491287	1.61678	277	447	0.149416	3.02483	181	548
PFE0780w		0.582152	1.11644	29	33	0.229696	1.74603	19	33	0.499548	3.02427	21	62
MAL13P1.250		0.856735	1.20048	166	199	0.353568	1.46799	141	206	0.0982763	3.0233	99	298
MAL7P1.37	sin3 associated polypeptide p18-like protein, putative	0.686729	1.36777	24	33	0.354077	1.44966	15	22	0.254442	3.02206	14	41
PFL2120w		0.242275	1.90602	106	203	0.0797746	2.62391	270	103	0.0410345	3.02116	443	147
PFA0580c	TatD-like deoxyribonuclease, putative	1	1	28	39	1	1	14	26	0.519309	3.02069	15	44
PF10_0223	hypothetical protein	1	1	12	16	0.397492	2.71875	61	22	0.146198	3.02028	149	49
PF14_0276	ribosomal protein L15, putative	0.992624	1.16229	628	540	0.236595	1.961	149	292	0.0312592	3.01863	209	632
PF10_0065		0.49147	1.83227	47	86	0.278295	3.15267	13	41	0.382908	3.01732	23	70
MAL13P1.165	hypothetical protein	0.838805	1.08507	230	212	0.0558909	3.82482	82	314	0.0302308	3.01618	117	354
PF07_0070	transporter/permease protein, putative	0.56221	1.32109	245	324	0.0419373	3.66812	92	337	0.0334424	3.01502	127	381
PFL0305c		0.503819	3.17117	22	70	0.0665509	2.19277	33	73	0.0216029	3.01217	49	149
PF13_0066	malonyl coa-acyl carrier	1	1	12	18	0.114499	1.79167	12	22	0.0694865	3.01212	17	50
PF11_0159		0.704942	1.02341	564	551	0.272211	1.88889	91	172	0.0762678	3.01019	137	414
PF14_0227	calcium-dependent protein kinase, putative	0.910499	1.12985	82	93	0.264616	2	35	70	0.279247	3.00988	41	122
PFC0710w	inorganic pyrophosphatase, putative	0.692438	1.01126	1182	1195	0.127296	2.44184	776	1896	0.0512538	3.00927	658	1980
PFC0185w		1	1	30	23	0.152375	3.29701	188	57	0.0744129	3.00915	329	109
PFB0475c		0.442259	1.26364	55	70	0.467666	1.24278	1149	924	0.0330887	3.00874	1791	595
PF14_0031	hypothetical protein	0.498077	1.31507	110	144	0.3038	1.65945	51	84	0.0289733	3.00417	72	216
PF14_0290		1	1	37	38	0.143754	3.7644	19	72	0.129801	3.00208	48	144
PFI1675w		1	1	71	68	0.412834	1.50955	71	47	0.142143	3	239	80
PF14_0447	hypothetical protein	0.850048	1.24079	131	106	0.276393	1.97973	30	59	0.427759	2.99833	60	180
PFA0520c	chromatin assembly factor 1 protein WD40 domain, putative	0.351476	1.25305	795	996	0.123541	2.46583	135	332	0.0577242	2.99808	209	625
PF10_0191		0.975753	1.02956	122	125	0.595221	1.80062	97	175	0.312715	2.99664	89	268
PF14_0696	hypothetical protein	0.956861	1.16356	88	75	0.220213	1.92814	17	32	0.061809	2.996	25	75
PFI1340w	fumarate hydratase, putative	0.907109	1.31407	434	331	0.0158823	2.16431	354	765	0.00177989	2.99437	284	851
PF14_0736	hypothetical protein	0.840432	1.55725	13	20	1	1	9	12	0.0956896	2.99219	13	38
PF11_0322		0.214866	4.1106	22	89	0.259357	1.41212	33	47	0.106633	2.992	38	112
PF14_0398		1	1	61	61	1	1	14	38	0.434096	2.99167	36	108
PF08_0018	Translation initiation factor like protein	0.842519	1.2714	61	48	0.673048	1.43902	21	30	0.627105	2.99138	23	69
PFL1435c	myosin d	0.513914	1.53494	42	64	0.171365	1.77595	323	182	0.0426944	2.99134	518	173
PF14_0755	hypothetical protein	1	1	50	59	1	1	10	15	0.371507	2.98885	27	80
PF13_0088	Myb1 protein	1	1	24	44	0.0216801	3.5679	16	58	0.4766	2.98394	25	74
PF13_0222	RNA lariat debranching enzyme, putative	0.812876	1.16556	76	88	0.0514454	2.62658	16	42	0.0314866	2.9802	30	90
PF11_0124		1	1	62	47	0.477295	1.11404	34	38	0.102361	2.97845	23	69
PFL0640w		0.691767	1.22093	63	52	1	1	9	22	0.0283312	2.97826	14	41
PFI0330c		0.654243	1.16833	80	94	0.881291	1.46286	18	26	0.760185	2.97818	28	82
PFL0325w		0.252088	1.67568	11	19	1	1	14	19	0.110932	2.97778	14	40
MAL8P1.128	proteasome subunit alpha type 6	0.764629	1.28676	950	739	0.289614	2.24406	219	491	0.236634	2.97673	258	767
PFL2195w		0.556502	1.08705	195	212	0.354451	1.52563	470	308	0.112347	2.97417	852	287
PFC0486c	hypothetical protein	0.782384	1.44145	198	138	0.450342	4.41636	119	27	0.270647	2.97285	449	151
PF13_0242	isocitrate dehydrogenase (NADP), mitochondrial precursor	0.693497	1.01486	794	806	0.0527664	2.1308	205	437	0.026938	2.9683	224	665
MAL13P1.33		0.519331	2.23056	37	83	0.23857	3.98	10	40	0.426846	2.96805	31	93
PFL0245w	hypothetical protein	0.932087	1.06473	114	107	0.299444	1.68719	682	404	0.0872063	2.96796	1380	465
MAL13P1.84	protein kinase, putative	1	1	23	30	0.0939643	1.81761	16	29	0.0975395	2.96667	21	62
PFE0490w		1	1	37	42	0.295799	2.18012	16	35	0.228405	2.96196	18	55
PF08_0045	2-oxoglutarate dehydrogenase e1 component, mitochondrial precursor	0.979344	1.00265	114	113	0.157024	2.3633	27	63	0.142849	2.96065	43	128
PF14_0161	hypothetical protein, conserved	0.841144	1.07425	84	90	0.701534	1.6934	21	36	0.259231	2.96037	33	97
PFI1725w	hypothetical protein	1	1	15	14	1	1	21	12	0.13343	2.95775	63	21
PFE0800w		0.201853	2.25157	32	72	0.185487	2.00893	11	23	0.13454	2.95652	16	48
PF11_0486	MAEBL, putative	1	1	20	19	0.160955	1.62037	11	18	0.172412	2.95652	16	48
MAL6P1.258	malate:quinone oxidoreductase, putative	0.85936	1.12281	633	710	0.0242982	2.77181	134	372	0.0183886	2.9557	190	560
PF13_0338	hypothetical protein	0.480044	1.2887	542	421	0.148817	2.02613	360	729	0.306249	2.95471	278	822
PF13_0352		0.487403	1.34828	29	39	0.348226	1.21579	23	19	0.110311	2.9541	90	31
PFL0450c		0.792144	1.24861	379	473	0.263428	2.39426	77	183	0.229139	2.95092	120	355
PF10_0106		0.408542	1.99568	46	92	0.297149	1.38944	30	42	0.25623	2.94677	26	78
PFD1145c		0.854166	1.65	9	17	0.446419	1.60839	46	29	0.134939	2.94231	92	31
PFB0400w	hypothetical protein	1	1	36	26	0.443174	1.2335	20	24	0.0456164	2.94118	27	80
PFI1275w	protein kinase, putative	0.439807	1.39541	148	207	0.187221	2.51968	25	64	0.134847	2.94075	56	164
PF14_0392	Ser/Thr protein kinase, putative	1	1	27	33	0.2093	2.40952	32	76	0.145496	2.93787	68	199
PFL2435w		0.98943	1.041	91	88	0.16924	2.86034	18	51	0.341961	2.93727	27	80
PF11_0358	DNA-directed RNA polymerase, beta subunit, putative	0.803182	1.50759	70	46	0.464806	1.61658	31	19	0.151877	2.93569	91	31
PF14_0374		1	1	27	24	0.48443	1.77387	35	20	0.177132	2.93478	162	55
PF07_0119		0.917444	1.3439	63	85	0.219311	3.13043	12	36	0.182679	2.93103	26	77
PFC0470w	valine -- tRNA ligase, putative	0.900798	1.07582	77	82	0.898856	1.28099	24	31	0.496937	2.93007	29	84
PFC0990c		0.756826	2.39	9	24	0.112677	1.6129	12	20	0.0443635	2.92727	11	32
PFL2255w		0.360748	1.35267	107	145	0.115622	2.06051	66	136	0.0377735	2.92707	81	237
PF13_0098		0.58764	1.02855	317	308	0.319073	1.85833	48	89	0.137135	2.92596	115	336
MAL8P1.65	hypothetical protein	0.802835	1.49914	87	58	0.402362	1.61224	20	32	0.301322	2.92593	30	87
PFL0170w	hypothetical protein	0.661195	1.27988	372	477	0.215888	1.77875	275	489	0.0330295	2.92506	236	691
PF13_0196		1	1	39	29	0.0196627	3.13846	13	41	0.103972	2.9244	29	85
PF07_0030	P. falciparum strain 3D7 heat shock protein 86	0.25657	1.36845	357	488	0.149465	1.99083	109	217	0.0852703	2.92185	132	385
PF13_0114		1	1	15	17	0.169881	1.4023	17	24	0.113861	2.92174	12	34
PF14_0597	cytochrome c1 precursor, putative	0.786617	1.30699	288	220	0.0945025	1.63369	85	139	0.0154021	2.92068	112	328
PF14_0462	SEL-1 protein, putative	0.729954	1.05747	720	762	0.0709881	1.81932	344	625	0.0101029	2.92065	282	825
PFI1005w	ADP-ribosylation factor-like protein, putative	0.416015	1.5	49	74	0.378679	1.50649	256	170	0.094052	2.91922	477	163
PF10_0173	hypothetical protein	0.1634	1.92614	85	164	0.168515	2.54373	42	108	0.073754	2.91763	52	152
PFE0545c		0.853984	1.17769	1250	1061	0.0952713	2.99548	221	662	0.0789082	2.91243	228	665
PF14_0047		0.570729	1.4332	77	111	0.103834	4.54074	14	61	0.13806	2.91129	50	144
PFI0700c	Met-10+ like protein, putative	1	1	51	41	1	1	11	24	0.680197	2.91045	20	59
PF14_0044		1	1	18	15	1	1	16	12	0.612199	2.90957	55	19
PFL1625w		1	1	17	15	0.305011	1.875	13	24	0.147462	2.90909	18	51
PF11_0484	hypothetical protein	0.857685	1.01259	79	80	0.329278	2.44516	31	76	0.997332	2.90774	34	98
PF13_0278		0.762403	1.32805	82	109	0.479754	1.69133	39	66	0.277379	2.90709	41	119
PF10_0045	hypothetical protein	0.973379	1.09714	115	105	0.859925	1.43108	34	49	0.351718	2.90231	39	113
PFI1320c		0.680435	1.17275	145	170	0.301714	1.73439	127	219	0.0723838	2.90228	140	407
PF14_0255	hypothetical protein	0.247801	1.90734	57	109	0.0940378	3.42604	17	58	0.0856529	2.90094	21	62
PF14_0507		0.956626	1.06872	45	42	0.429944	1.85816	14	26	0.18316	2.89894	19	55
PF10_0228	hypothetical protein, conserved	0.650532	1.48924	104	70	0.1156	3.21525	22	72	0.754909	2.89873	47	137
PFE1345c		0.856575	1.42354	812	570	0.245083	2.16051	338	731	0.0756157	2.89745	266	771
PF13_0163		0.635943	1.82138	537	978	0.609437	2.26211	1275	564	0.392534	2.89704	1742	601
PF14_0378	triose-phosphate isomerase	0.769543	1.03988	1865	1940	0.0929207	2.15502	348	749	0.0409887	2.89698	437	1265
MAL7P1.139	mago nashi protein homolog, putative	0.549854	1.6309	256	418	0.585545	1.6783	118	197	0.200972	2.89425	151	438
PF10_0083		1	1	8	18	1	1	7	15	0.0689367	2.8932	10	30
PFA0155c		1	1	19	17	1	1	14	25	0.285116	2.89241	16	46
PF10_0321		0.248837	2.85634	54	153	0.142958	2.59604	51	131	0.0730561	2.89145	61	176
PFE0695w	hypothetical protein	0.526715	1.08159	158	171	0.118264	2.21273	55	122	0.0493259	2.89141	62	178
PFE1000c	hypothetical protein	0.572887	1.32071	112	85	0.0513376	2.53357	28	72	0.0233419	2.88913	47	136
PF14_0155	hypothetical protein	0.478613	1.19496	60	71	0.00670082	3.5427	73	257	0.00537436	2.8881	98	284
PFD0585c		1	1	15	18	1	1	15	26	0.0854473	2.88732	21	62
MAL8P1.144	hypothetical protein	1	1	28	36	0.468806	1.43251	47	33	0.0641039	2.88636	114	40
PFL0040c		0.911689	1.03898	77	74	0.21391	1.69076	42	25	0.0287857	2.88298	136	47
PF10_0062		1	1	45	71	0.0719292	2.29787	28	65	0.0619307	2.88136	35	102
PF14_0430		0.128534	1.47121	141	207	0.0755889	2.31801	26	61	0.0243414	2.87792	39	111
PF11_0468		0.781828	1.17634	47	55	0.207934	2.10363	19	41	0.032662	2.87561	41	118
PF11_0278	hypothetical protein	0.983439	1.81	18	9	0.679984	1.15139	25	29	0.424593	2.87454	78	27
PF13_0199		1	1	36	37	0.383081	1.35032	16	21	0.0854629	2.87429	18	50
PFE1045c	hypothetical protein	1	1	51	40	1	1	12	12	0.344261	2.87156	11	31
PF10_0245	glucosamine--fructose-6-phosphate aminotransferase, putative	0.287544	1.22935	184	226	0.0334376	3.1431	118	371	0.00189618	2.86915	231	662
PFE0360c		0.764934	1.21739	39	48	0.519501	1.96045	174	89	0.097653	2.86902	318	111
PFL2275c	70 kDa peptidylprolyl isomerase, putative	0.158922	1.84144	382	704	0.0323929	2.88075	70	201	0.0385865	2.86763	139	399
PF07_0037		0.680743	1.01085	221	224	0.322063	2.46787	50	123	0.329776	2.86392	63	181
PFA0360c		0.679184	1.84286	42	77	0.0559784	4.15172	15	60	0.263077	2.86061	33	94
PFL0435w		0.743395	1.22936	87	107	0.144969	3.34591	16	53	0.165804	2.86047	43	123
PF13_0120		0.31992	1.52294	33	50	0.361314	2.27508	62	141	0.0918327	2.85313	61	173
MAL8P1.9	u6 snRNA-associated, putative	0.551895	1.02127	557	546	0.45062	2.16402	76	164	0.279399	2.85306	199	569
PF10_0334	flavoprotein subunit of succinate dehydrogenase	0.851188	1.00926	119	120	0.0262368	3.47988	35	121	0.0544564	2.85266	41	118
PF11_0186		0.496083	1.13604	84	95	0.0491064	6.30159	57	357	0.0988769	2.85072	49	139
PF11_0051	phenylalanine -- tRNA ligase, putative	0.59747	1.0964	256	233	0.176705	2.67335	50	133	0.0821707	2.84895	72	204
MAL13P1.203		1	1	42	45	1	1	21	22	0.436197	2.84802	33	94
PF13_0136		0.709544	1.20603	156	188	0.302537	2.0315	25	52	0.160987	2.8476	58	166
PF14_0280	phosphotyrosyl phosphatase activator, putative	0.101491	1.78301	151	269	0.0596155	3.23383	60	195	0.0299731	2.84651	129	367
PFB0160w	ERCC1 nucleotide excision repair protein, putative	1	1	63	76	0.647606	1.01129	44	45	0.297338	2.84426	37	104
PF13_0274	hypothetical protein, conserved	0.737502	1.21685	112	136	0.305283	1.89055	20	38	0.158646	2.84409	37	106
PFD0335c		0.760963	1.09111	45	49	0.20525	2.052	25	51	0.216409	2.84375	26	73
MAL13P1.259	hypothetical protein	0.92844	1.27536	14	18	1	1	11	17	0.36227	2.84252	13	36
MAL8P1.34	hypothetical protein	0.419992	1.0981	168	185	0.121515	1.99757	41	82	0.103704	2.84064	50	143
PF13_0264		0.248367	1.11443	60	67	0.467576	1.08605	34	37	0.0919585	2.83761	35	100
MAL6P1.87	hypothetical protein	0.971026	1.19048	263	221	0.322137	4.0495	30	123	0.325915	2.8371	88	251
PFC0912w	hypothetical protein	0.811435	1.25628	560	446	0.259616	2.5112	103	258	0.103087	2.83658	159	451
PFD0780w	glutamyl-tRNA(Gln) amidotransferase subunit A, putative	0.876949	1.03698	62	65	0.353515	1.80672	36	65	0.0692808	2.83562	37	104
PF11_0320		0.442534	1.60173	127	204	0.206164	2.1523	70	150	0.11549	2.82914	76	214
PF11_0155		0.340082	1.44144	11	16	1	1	12	13	0.0853551	2.82759	12	33
PF13_0048		0.9574	1.22766	143	116	0.225086	2.10474	51	107	0.15591	2.82688	49	139
PF14_0485		0.495837	1.14935	115	132	0.168875	2.46203	16	39	0.0235561	2.82619	42	119
PF10_0041	U5 small nuclear ribonuclear protein, putative	0.623928	1.14816	445	511	0.234906	1.89969	97	184	0.0964844	2.82538	130	367
PFC1011c	hypothetical protein	0.916969	1.22222	89	73	0.264664	4.04478	13	54	0.0969818	2.825	36	102
PF13_0068		0.5533	1.14304	159	182	0.267834	2.59365	32	82	0.152255	2.82462	59	168
PF11_0508		0.67072	1.14885	7902	9079	0.0717974	2.58588	1819	4703	0.0621166	2.82405	1802	5088
PF11_0178	hypothetical protein	1	1	34	29	0.210329	1.94944	18	35	0.53489	2.82298	32	91
PF13_0095	DNA replication licensing factor mcm4, putative	0.880614	1.07727	531	572	0.211281	2.19252	294	645	0.0948353	2.82271	193	545
PF13_0337		0.858845	1.01906	139	136	0.257208	2.77232	22	62	0.205382	2.82045	40	113
PFE1570c		0.395552	1.35461	28	38	1	1	16	26	0.194825	2.82011	19	53
PFB0420w	2C-methyl-D-erythritol 2,4-cyclodiphosphate synthase	0.594341	1.61175	165	266	0.106729	3.15344	38	119	0.108749	2.81976	75	211
PF13_0036	DNAJ protein, putative	0.720862	1.03262	89	92	0.283904	3.06593	18	56	0.151249	2.81873	33	93
MAL7P1.23	hypothetical protein	0.887794	1.39418	53	38	1	1	15	18	0.157371	2.81818	20	56
PF10_0240	hypothetical protein	0.669866	1.09126	78	85	0.216511	2.20526	19	42	0.207439	2.81471	34	96
MAL8P1.113	hypothetical protein	0.692244	1.47362	87	129	0.529725	3.98851	26	104	0.363987	2.81377	49	139
PF14_0057	RNA binding protein, putative	0.849611	1.18127	355	300	1	1	29	67	0.425355	2.81304	69	194
PFC0380w	dual-specificity protein phosphatase, putative	0.332749	1.52396	190	289	0.165226	2.87313	54	154	0.0811372	2.81218	97	273
PFL1405w	hypothetical protein	0.662378	1.11745	30	33	1	1	11	18	0.241185	2.80982	16	46
PF11_0282	deoxyuridine 5'-triphosphate nucleotidohydrolase, putative	0.823991	1.20828	1797	2171	0.208696	1.55044	354	549	0.100548	2.80973	565	1588
PFD0900w		1	1	30	32	0.345682	1.32468	41	31	0.0861324	2.80808	139	50
PFL0800c		1	1	31	37	0.0698732	2.40702	29	69	0.107809	2.80778	87	245
MAL13P1.311		0.857292	1.33502	39	53	1	1	14	22	0.505633	2.80571	18	49
PF13_0221		1	1	17	25	1	1	8	17	0.252147	2.80519	15	43
PFD0905w		0.239399	1.47051	75	110	0.188525	1.66907	46	28	0.0295215	2.8036	171	61
PFL1835w	hypothetical protein	0.231355	2.12341	87	184	0.107818	4.10109	150	37	0.0490751	2.80324	398	142
PF08_0010		0.425768	2.29812	43	98	0.789884	1.71429	37	64	0.779888	2.80088	46	128
PF08_0126	DNA repair protein rad54, putative	0.476087	1.0778	332	357	0.0287976	2.03061	239	484	0.0135977	2.79924	184	515
PF10_0309		0.962724	1.48633	239	161	0.0878477	1.82222	45	82	0.0760397	2.79548	102	284
PFA0180w	hypothetical protein	0.479701	1.43605	86	124	0.132776	2.76068	23	65	0.0763577	2.79492	51	143
PF14_0483	hypothetical protein	0.701376	1.27397	47	37	0.171449	1.59524	13	20	0.301595	2.79275	19	54
PF14_0028	hypothetical protein, conserved	0.238361	1.65149	70	116	0.0697901	2.11987	32	67	0.0313154	2.79245	42	118
PFE0995c		0.512114	1.45244	272	396	0.139351	2.44633	94	230	0.0672151	2.7918	124	347
PFC0095c	hypothetical protein	0.921553	1.4186	31	22	1	1	6	7	0.433861	2.79141	16	46
MAL13P1.13		0.761107	1.06577	59	63	0.30059	2.46667	18	44	0.352408	2.79137	28	78
PF11_0316		0.559951	1.60513	39	63	0.247141	1.11355	27	30	0.140975	2.78976	37	104
PF08_0008	hypothetical protein	1	1	18	30	0.927224	1.58028	69	44	0.663542	2.78932	188	67
PF08_0014	plastid 50S ribosomal protein, putative	0.906063	1.08653	183	198	0.263934	1.7561	49	86	0.188903	2.78697	80	222
PF08_0085	ubiquitin-conjugating enzyme, putative	0.986238	1.00636	918	912	0.0873089	3.13319	182	569	0.0577037	2.78636	277	772
PF11_0295	farnesyl pyrophosphate synthase, putative	0.622755	1.04991	307	293	0.0407512	2.70285	91	247	0.083943	2.78339	111	308
PFL1355w		0.795225	1.10539	94	85	0.86238	1.95135	19	36	0.726137	2.77811	34	94
PFC0525c	glycogen synthase kinase, putative	0.942386	1.00222	904	902	0.546347	1.35081	431	582	0.104823	2.7759	398	1104
MAL8P1.12		0.589905	1.84874	12	22	0.807083	1.09763	38	42	0.176865	2.77054	35	98
PF10_0050	hypothetical protein	0.519797	1.45454	50	34	0.192983	1.62791	22	35	0.172056	2.76984	25	70
PFB0845w	hypothetical protein	0.811303	1.31781	113	86	0.534407	2.02886	90	183	0.378901	2.76963	116	321
PFD1175w	Plasmodium falciparum trophozoite antigen r45-like protein	0.752586	1.05198	73	77	0.218789	2.31514	93	40	0.166815	2.76936	161	58
PFL0105w		0.415081	1.1402	129	147	0.285497	1.98011	35	70	0.0832222	2.7685	53	146
PF14_0229		0.345875	1.43418	145	208	0.146939	2.45767	119	293	0.0953381	2.76805	104	288
PFE0385w		0.353924	1.59236	94	150	0.220397	1.8034	286	159	0.145026	2.76764	349	126
PFI1125c	3-oxoacyl-(acyl-carrier protein) reductase, putative	0.297849	1.79018	67	120	0.538805	2.9697	13	39	0.239953	2.76644	44	122
MAL13P1.126	hypothetical protein	0.593773	1.54696	54	84	0.461684	3.14508	19	61	0.330661	2.76553	50	138
PF10_0213	10b antigen, putative	0.799736	1.06317	74	79	0.693786	1.12941	38	34	0.0589141	2.76549	45	125
PF14_0508	pyridine nucleotide transhydrogenase, putative	1	1	29	32	0.299532	3.24771	11	35	0.553404	2.76543	24	67
PFI0605c	hypothetical protein, conserved	0.962025	1.06576	1099	1031	0.168186	2.55484	247	631	0.0782309	2.76539	260	719
PF14_0136	hypothetical protein, conserved	1	1	21	25	0.782301	1.44371	22	15	0.164184	2.7622	45	16
PFE1470w	cell cycle regulator protein, putative	1	1	31	32	1	1	9	15	0.354375	2.76191	17	46
PFA0135w		1	1	45	31	0.0914387	1.5113	54	35	0.0544125	2.75338	183	67
PFI0135c	papain family cysteine protease, putative	0.946716	1.204	536	445	0.150151	2.06808	113	234	0.0787588	2.75327	122	337
PFL1845c	calcyclin binding protein, putative	0.590783	1.55427	260	404	0.254625	2.2993	43	99	0.161539	2.75169	59	163
PF10_0214		0.313463	1.35841	45	61	0.0447625	3.13761	11	34	0.0644822	2.75124	20	55
PFL1255c	hypothetical protein	0.920315	1.30665	81	106	0.650679	1.42326	22	31	0.689299	2.7509	28	76
PF14_0041	ribosomal protein L16, putative	0.527008	1.1786	113	133	0.160835	3.2212	22	70	0.0574326	2.75044	57	155
PFL1800w	hypothetical protein	0.170093	1.83957	139	256	0.285755	1.71037	144	84	0.240806	2.74948	262	95
PFB0465c	hypothetical protein	0.556474	1.00313	415	416	0.0142239	2.06355	131	270	0.0130118	2.74918	122	334
PFI0565w		1	1	35	28	0.202817	1.92208	15	30	0.0756818	2.74872	20	54
PFI1390w	hypothetical protein	0.919205	1.12193	146	130	0.509696	1.54305	30	47	0.338455	2.7485	50	138
PFL2155w	hypothetical protein	0.761707	1.10518	60	66	1	1	14	22	0.25028	2.74817	27	75
PF08_0035		0.902392	1.01026	20	20	0.335549	1.69092	207	122	0.0833931	2.7479	392	143
PF14_0402		0.673087	1.27778	18	14	1	1	13	17	0.268534	2.74737	19	52
PFI1225w		1	1	18	18	1	1	11	17	0.841526	2.74719	18	49
PF14_0540		0.951076	1.03751	266	256	0.261705	2.0063	95	191	0.35984	2.7456	97	266
PFE1375c	hypothetical protein	0.371898	1.3002	147	191	0.120657	1.34236	52	69	0.0255594	2.74291	102	281
PFL2070w	t-SNARE, putative	0.748178	1.01961	47	46	0.0668579	3.35484	25	83	0.256869	2.73936	38	103
PF14_0242	arginine n-methyltransferase, putative	0.606223	1.25053	378	473	0.687384	1.54162	97	150	0.254846	2.738	96	262
PFI0215c	signal peptidase, putative	0.992389	1.11638	725	650	0.403192	1.95918	255	499	0.18154	2.73738	254	694
PF10_0165	DNA polymerase delta catalytic subunit	0.552581	1.12973	447	505	0.0808276	2.2955	182	419	0.0439221	2.73612	182	498
PF08_0032	hypothetical protein	0.445316	1.31682	154	117	0.535609	1.62264	21	34	0.231425	2.72934	35	96
PF11_0074	hypothetical protein	0.836047	1.24231	325	404	0.246946	1.34059	170	228	0.176196	2.72926	178	487
PF07_0034	Cg3	0.734383	1.15773	127	147	0.0242466	3.04255	19	57	0.067105	2.72522	58	157
PFE0110w	hypothetical protein	0.405913	1.16059	115	134	0.236423	2.01034	77	156	0.0952949	2.72316	89	241
PF10_0084	tubulin beta chain, putative	0.99728	1.08962	3426	3733	0.105922	2.33956	1606	3756	0.0274072	2.72181	1243	3382
MAL8P1.15		0.477702	1.52688	28	43	1	1	17	27	0.129559	2.72105	19	52
PFD0835c	hypothetical protein	0.271388	1.58077	127	201	0.105958	2.14942	44	94	0.0413257	2.71979	75	205
PF14_0376	hypothetical protein	0.897324	1.5289	53	35	0.231284	1.24868	19	24	0.106238	2.71865	33	89
PFA0505c	DNA-directed RNA polymerase 2 subunit, putative	0.944775	1.17589	293	344	0.137821	2.65936	68	182	0.0525905	2.71625	138	374
PF11_0360		0.855008	1.84211	21	11	1	1	13	23	0.057808	2.71613	16	42
PF10_0100	hypothetical protein	0.727664	1.30174	184	239	0.969624	1.48028	297	200	0.602691	2.71562	642	236
PF11_0238	hypothetical protein	0.232693	4.13077	161	39	0.696551	1.24138	41	50	0.362416	2.71303	91	248
PF11_0344	apical membrane antigen 1 precursor	0.885235	1.01136	123	125	0.768888	1.37155	786	573	0.180826	2.71044	1280	472
PF08_0003	tryptophan/threonine-rich antigen	1	1	9	7	0.279506	2.42342	27	11	0.141749	2.71	27	6
PF14_0650		0.561272	1.42532	44	31	1	1	14	20	0.364991	2.70968	19	50
PF14_0043		1	1	12	20	0.0869953	2.29252	15	34	0.0430605	2.7052	17	47
PF14_0417	heat shock protein, putative	0.875236	1.21693	206	250	0.221395	2.27974	31	71	0.104779	2.70492	43	116
PFI1490c		0.480871	1.27419	31	40	0.381076	2.57017	11	29	0.204766	2.70356	25	68
PFL0255c		0.562404	1.27252	88	112	0.048745	2.82653	20	55	0.119138	2.70318	57	153
PF10_0196	cytoplasmic dynein intermediate chain, putative	0.691107	1.67347	29	49	0.112284	2.17601	64	140	0.0132686	2.70116	86	232
PF13_0101		1	1	35	37	0.00668872	2.73	8	27	0.112294	2.7	21	57
PFI0665w		1	1	23	25	0.232377	1.304	13	16	0.0557854	2.7	13	35
PFI0690c		0.332611	1.2463	20	25	0.637903	1.07039	44	41	0.380963	2.69836	82	31
PFB0815w	protein kinase, putative	0.646533	1.63347	123	75	0.263674	1.83141	1094	597	0.0195401	2.69815	1283	475
PF11_0236		0.701433	1.03673	49	51	0.257346	3.8625	16	62	0.540305	2.69529	36	97
PF14_0419		1	1	30	37	0.381871	2.03468	17	35	0.147989	2.69512	25	66
PFL2380c		0.714392	1.44538	17	12	1	1	9	17	0.285213	2.69466	13	35
MAL13P1.168	hypothetical protein	0.596911	1.24103	1111	895	0.582196	1.84462	443	817	0.241079	2.69455	453	1221
PFE0415w	transcription factor iib, putative	0.61408	2.07634	26	54	0.139307	2.46512	22	53	0.0557741	2.69432	69	185
PFD0100c		1	1	9	9	1	1	11	10	0.102201	2.69	27	8
PF11_0343	hypothetical protein, conserved	0.302953	2.0742	59	123	0.438104	1.25041	365	457	0.102802	2.68934	234	629
MAL13P1.266		0.699814	1.41702	165	116	0.572371	2.35606	26	62	0.398153	2.68916	49	132
PF13_0059		0.910619	1.38767	164	118	0.120392	2.1281	24	52	0.0449011	2.68739	55	147
PFC0560c		0.447143	1.4865	163	242	0.283209	2.35604	32	76	0.366207	2.68706	57	154
PF14_0322		0.546789	1.39384	29	41	0.471071	1.38424	20	28	0.156517	2.68657	20	54
PF07_0104	kinesin-like protein, putative	1	1	15	13	0.656241	1.01953	26	26	0.128639	2.68471	84	31
MAL13P1.96	chromosome segregation protein, putative	0.378902	1.54621	277	428	0.0970053	1.56493	240	375	0.00519185	2.68204	187	500
MAL8P1.75	hypothetical protein	0.214018	1.34293	42	56	1	1	11	16	0.408274	2.67769	12	32
PF11_0339		1	1	43	52	1	1	11	25	0.759644	2.67568	19	50
PF14_0602	DNA polymerase alpha subunit, putative	0.588367	1.01536	59	60	0.218195	2.31548	17	39	0.135833	2.67474	29	77
PF11_0117	replication factor C subunit 5, putative	0.861628	1.08027	568	614	0.0330777	3.41081	111	379	0.0125674	2.67466	154	413
MAL13P1.23	hypothetical protein	1	1	25	22	0.613017	1.24289	48	39	0.262804	2.67447	114	43
PF14_0662	hypothetical protein	0.89698	1.23126	117	95	0.0184963	3.53247	15	54	0.0114643	2.67397	37	98
PF10_0198		0.911603	1.23809	36	44	0.489838	2.98131	11	32	0.491258	2.66964	22	60
PF14_0621		0.774008	1.06279	129	137	0.563209	1.37404	215	156	0.447712	2.66615	342	128
PF11_0131		0.411231	1.41346	21	29	1	1	9	16	0.116916	2.66418	13	36
PFC0282w	hypothetical protein	0.970121	1.05197	741	704	0.450005	2.04391	150	307	0.178027	2.66335	281	748
MAL13P1.261		0.659097	1.28467	123	158	0.203623	3.87069	46	180	0.166745	2.66285	114	303
PFL1980c	hypothetical protein	0.954593	1.40763	50	70	1	1	11	15	0.679874	2.66212	29	78
PFA0455c	integral membrane protein, GNS1/SUR4 family, putative	0.678858	1.91333	30	57	0.164516	2.17829	13	28	0.207038	2.66079	23	60
PF14_0386		0.813912	1.11169	172	155	0.592382	2.61511	56	145	0.392125	2.65934	64	169
PFL0895c		0.798576	1.24683	79	63	0.356752	1.80408	44	25	0.0399222	2.65797	183	69
PFL2065c	mitochondrial import inner membrane translocase subunit, putative	0.754444	1.19848	410	342	0.542657	1.4672	137	201	0.20171	2.65614	165	437
PFL0855c		0.633924	1.1054	37	41	0.574645	1.94388	20	38	0.335548	2.65584	31	82
PFC0275w	FAD-dependent glycerol-3-phosphate dehydrogenase, putative	0.991337	1.13616	298	262	0.072725	1.97225	216	426	0.0503167	2.6551	150	398
PF10_0192	hypothetical protein	0.870098	1.15684	347	300	0.516491	1.3625	353	481	0.0644006	2.65496	282	749
PFD0415c		0.608897	1.11364	35	39	0.0877078	1.86301	15	27	0.047218	2.65455	22	58
MAL8P1.13	integral membrane protein	0.280528	1.36215	43	58	0.394009	2.15789	116	250	0.165447	2.65071	113	299
PFC0085c	hypothetical protein	0.779398	1.23232	178	144	0.404344	2.49123	23	57	0.371953	2.65	58	154
PF10_0222	hypothetical protein	0.839004	1.04296	410	427	0.506544	1.66421	258	429	0.163281	2.64548	179	475
PF08_0006	prohibitin, putative	0.629179	1.27394	307	391	0.0800944	2.33103	58	135	0.218846	2.64447	75	199
PF14_0319		0.898526	1.01435	91	92	0.234711	1.23645	41	50	0.137668	2.64384	44	116
PFL1155w	GTP cyclohydrolase I	0.269016	1.91858	48	92	0.130091	2.38	10	24	0.139152	2.64017	24	63
PF11_0185	hypothetical protein	0.538732	1.51336	86	130	0.525764	1.76603	89	157	0.13884	2.63932	77	203
PFD0280w		0.603924	1.27315	753	958	0.314977	2.16761	176	382	0.142152	2.63728	228	601
PFC0225c	elongation factor (EF-TS), putative	0.742575	1.66484	91	55	0.373785	1.90794	32	60	0.239117	2.63636	30	78
MAL7P1.34	hypothetical protein	0.619878	1.57187	50	32	0.315022	2.80556	61	22	0.186942	2.636	132	50
PFC0320w		0.58877	1.49501	90	135	0.193953	2.64024	66	173	0.0910228	2.6359	78	206
PF14_0299	hypothetical protein	0.886621	1.56073	99	154	0.228822	2.22609	250	556	0.143464	2.6346	278	731
PFL2345c	tat-binding protein homolog	0.850476	1.00721	657	652	0.270214	1.43291	385	552	0.0348443	2.63186	339	892
MAL13P1.295		0.680297	1.21713	676	823	0.379106	1.80855	264	478	0.0855222	2.63156	311	817
PFD0550c		0.859046	1.05928	68	64	1	1	11	27	0.0838919	2.63043	18	48
PFC0625w	hypothetical protein	1	1	15	18	0.973297	1.41667	11	15	0.130937	2.62838	15	39
PF14_0035	hypothetical protein	1	1	20	11	0.239131	1.57377	12	19	0.121305	2.62778	18	47
MAL13P1.161	unknown	0.978704	1.08122	153	142	0.320979	2.74151	38	105	0.247458	2.62613	77	203
PF13_0056		1	1	16	32	0.649909	1.12757	27	24	0.224552	2.621	57	22
MAL6P1.88	proteasome subunit alpha type 2, putative	0.98958	1.10337	644	711	0.175857	2.16415	212	459	0.0727411	2.62082	260	682
PFC0405c		1	1	30	45	0.163427	1.75661	19	33	0.231072	2.61951	21	54
MAL7P1.76	hypothetical protein	0.964291	1.0246	412	402	0.434391	1.81038	202	112	0.212188	2.61884	478	183
PF13_0181		0.554948	1.25083	30	38	0.185547	2.08122	20	41	0.163387	2.61793	21	56
MAL8P1.61	hypothetical protein	0.491224	1.3536	125	169	0.52249	1.65625	112	186	0.269795	2.61773	151	396
PF07_0038		1	1	49	37	0.261681	2.94776	13	40	0.143062	2.61622	19	48
PFE0880c	f-actin capping protein beta subunit, putative	0.779769	1.2437	12	15	1	1	12	22	0.177961	2.61582	18	46
PFB0530c		0.968037	1.25539	157	125	0.112955	1.81137	39	70	0.0929118	2.61465	63	164
MAL6P1.272		0.388984	1.60932	90	145	0.308944	2.17119	107	232	0.148132	2.6138	97	254
PF11_0351	heat shock protein hsp70 homologue	0.253348	1.80825	681	1232	0.12467	3.01511	66	200	0.0938339	2.61256	142	370
MAL6P1.108	calcium-dependent protein kinase	0.942437	1.08933	127	138	0.937402	1.0397	68	66	0.721643	2.6112	64	168
PF07_0032	Cg8	0.901827	1.04027	705	734	0.125177	1.69059	394	667	0.0828594	2.61027	312	813
PFL1245w	ubiquitin-activating enzyme e1, putative	0.840182	1.07291	736	686	0.26108	1.91767	282	540	0.119201	2.60801	337	879
PFI1525w		0.749617	1.11997	256	228	0.131677	2.38255	75	178	0.0967768	2.60725	102	266
MAL7P1.127	hypothetical protein	0.868997	1.15206	39	45	0.210944	1.43774	27	38	0.106354	2.60684	23	61
PFL0180w	cytochrome c1 heme lyase, putative	0.7386	1.39959	195	273	0.189202	2.48833	60	149	0.324486	2.60502	96	249
PFB0115w		0.136099	1.80493	89	161	0.0977652	1.62319	35	56	0.105432	2.60459	39	102
PFE1160w		0.240083	2.11989	37	78	0.146768	2.54098	12	31	0.0593939	2.60352	23	59
PFB0275w	hypothetical protein, conserved	0.949172	1.12811	186	165	0.0793509	1.63992	859	524	0.0067987	2.60241	1816	698
PFI0375w	ribosomal protein L35 with long N-terminal extension, putative	0.654726	1.59748	165	103	0.912456	1.41514	93	131	0.555255	2.60223	108	280
PF10_0086	adenylate kinase, putative	0.919401	1.12873	1378	1220	0.190965	2.20533	180	397	0.131061	2.59714	286	743
MAL13P1.164	elongation factor tu, putative	0.78164	1.14789	297	258	0.12892	3.20036	55	177	0.0388933	2.59527	85	219
PFC0770c	kinesin-related protein, putative	0.758117	1.2	39	47	0.293701	3.68584	23	83	0.164073	2.59063	32	83
PFL2085w		0.717898	2.86667	21	60	0.322608	1.95149	52	27	0.187897	2.58998	140	54
PF10_0344		1	1	28	30	0.453293	1.78215	493	277	0.203485	2.58976	531	205
MAL7P1.25		0.461825	1.41793	79	112	0.0942174	2.63359	13	35	0.0703964	2.58909	28	71
PF14_0775		0.888446	1.79646	81	45	1	1	17	27	0.230197	2.58846	26	67
PF14_0367	hypothetical protein	1	1	33	28	1	1	10	25	0.435922	2.58846	26	67
PFI0890c	large ribosomal subunit protein L3, prokaryotic (50S)-like, putative	0.491781	1.54158	358	232	0.323685	2.18866	86	189	0.23926	2.5883	94	243
PF10_0336		0.624887	1.21134	228	276	0.50467	1.4059	159	224	0.147068	2.58764	168	436
MAL7P1.110	hypothetical protein, conserved	0.683005	1.6507	115	190	0.303377	1.14358	119	136	0.180855	2.58744	67	173
MAL13P1.229		0.826222	1.21531	145	119	0.365432	2.75661	19	52	0.112002	2.58645	43	111
PFL0725w	thioredoxin peroxidase	0.80114	1.15911	194	225	0.761034	1.338	93	124	0.284412	2.5863	110	283
PF14_0552	hypothetical protein	0.997663	1.356	68	50	0.614641	1.03962	53	55	0.384768	2.58258	33	86
PF13_0126		1	1	28	40	0.326391	1.11392	16	18	0.251218	2.58252	10	27
PFC0435w	hypothetical protein	0.547675	1.67028	879	526	0.351568	2.44155	399	973	0.147779	2.58145	415	1071
PFE0285c	ubiquitin-like protein, putative	0.871902	1.12529	869	773	0.531475	2.23656	303	678	0.208073	2.58123	302	779
PF10_0090		0.197948	1.67107	99	165	0.0349091	5.78298	24	136	0.0171592	2.57711	60	155
PF14_0375	hypothetical protein	0.696829	1.12697	292	329	0.429257	2.32665	185	430	0.145572	2.57428	256	659
PF14_0416		0.523565	1.19766	103	123	0.0603798	3.14773	35	111	0.0628899	2.57388	47	120
PFL0470w		0.702298	1.24299	32	40	0.251254	1.66667	90	54	0.119912	2.57008	163	64
PFB0525w	asparagine -- tRNA ligase, putative	0.978311	1.04619	829	792	0.225852	2.13087	260	554	0.190644	2.56776	214	550
PFL1550w	lipoamide dehydrogenase	1	1	23	31	0.124437	2.38621	15	35	0.195685	2.56667	18	46
PF13_0271	ABC transporter, putative	1	1	14	24	0.2983	1.97688	34	17	0.338949	2.56667	39	15
PFL2430c	eukaryotic translation initiation factor 2b, subunit 2, putative	0.401166	1.35436	369	500	0.0525948	3.00937	75	225	0.0418497	2.56512	184	471
PFE0690c		0.770948	1.3673	493	360	0.0974827	2.63942	83	220	0.0846241	2.56426	167	429
PFI1455c		0.448374	1.50357	28	42	0.230162	1.9917	24	48	0.096011	2.56356	47	121
PF08_0114	hypothetical protein	0.207227	1.36707	249	340	0.10664	2.63411	65	170	0.0520011	2.563	114	291
PFC0281w		0.926118	1.03645	1089	1051	0.451296	2.15308	201	433	0.310699	2.56283	326	834
PF13_0247	transmission blocking target antigen precursor	1	1	18	32	1	1	9	21	0.0434424	2.56158	20	52
PF13_0289		1	1	34	37	0.0919907	2.29801	15	35	0.0271041	2.56127	25	65
PF13_0033	26S proteasome regulatory subunit, putative	0.604935	1.10437	1135	1254	0.430419	1.48323	504	747	0.0329086	2.55969	570	1458
PF13_0299		1	1	30	14	0.659853	1.50502	45	30	0.352545	2.55932	30	76
PF10_0144	prohibitin, putative	0.518898	1.24978	113	141	0.168773	1.69388	20	33	0.0973363	2.55905	25	65
PF14_0317	hypothetical protein, conserved	0.35228	1.38037	1510	1094	0.0272106	1.94803	287	559	0.0378713	2.55832	374	956
PF14_0117	hypothetical protein, conserved	0.599976	1.44858	56	82	0.375182	1.52632	41	27	0.177107	2.55645	159	62
PF13_0253	ethanolamine-phosphate cytidylyltransferase, putative	0.937227	1.04765	147	141	0.114736	1.84204	289	157	0.00674913	2.55429	536	210
MAL7P1.102		0.799522	1.22601	58	47	0.671562	2.04348	21	42	0.209266	2.55263	38	97
MAL6P1.47	hypothetical protein	0.848074	1.0241	26	25	1	1	8	36	0.876201	2.55215	16	42
PF07_0025		0.876473	1.21429	87	71	1	1	14	23	0.619167	2.55179	50	128
PF11_0123		0.277679	1.70508	51	87	1	1	11	25	0.0371787	2.55161	31	79
PFB0345c	cysteine protease, putative	0.0876147	2.12377	431	203	0.19705	1.38804	319	443	0.0161637	2.54958	156	399
PFA0575c	hypothetical protein, conserved	0.788742	1.30532	157	120	1	1	31	102	0.35798	2.54927	62	158
PF11_0094		0.966061	1.01893	32	32	0.629338	1.13867	861	757	0.00853678	2.54927	1167	458
MAL6P1.83	hypothetical protein, conserved	0.61626	1.18236	219	259	0.0538034	3.5127	43	152	0.0677178	2.54779	86	219
PF14_0342	hypothetical protein	0.904404	1.39344	68	49	0.472097	2.11005	21	44	0.11804	2.54546	30	76
MAL7P1.111		0.947698	1.0703	61	57	1	1	11	15	0.877	2.54508	24	62
MAL8P1.11	hypothetical protein	0.897657	1.12037	157	140	0.200906	2.86747	33	95	0.082377	2.54494	71	181
PF13_0204	nuclear movement protein, putative	0.372662	1.53474	114	175	0.433873	1.77578	22	40	0.13966	2.54485	60	153
PFB0385w	acyl carrier protein, putative	0.884874	1.09763	181	199	0.244883	1.57895	72	114	0.0939476	2.54458	135	343
PF14_0605	cyclin, putative	0.588465	1.33609	73	97	0.337566	2.46099	14	35	0.0620836	2.54453	39	100
PF13_0029		0.66732	1.09714	115	127	0.176848	5.05405	15	75	0.236486	2.54286	39	98
PF14_0753	hypothetical protein	0.271948	1.98734	63	32	0.110493	2.13154	301	141	0.10877	2.54286	383	151
PF13_0275	hypothetical protein	0.708545	1.27985	106	83	0.192118	1.39216	36	26	0.0400392	2.54219	142	56
PF11_0157	glycerol-3-phosphate dehydrogenase, putative	1	1	35	47	0.0869147	2.07335	41	85	0.0549164	2.54006	62	159
PFC0550w		0.498082	1.28224	107	137	0.118435	2.70185	38	102	0.0475401	2.53927	38	97
PFL0120c	cyclophilin, putative	0.641831	1.23398	170	210	0.0980202	1.11335	64	72	0.0213798	2.53566	72	181
PFL0730w	hypothetical protein	0.420228	1.51287	51	76	0.397243	1.73826	30	52	0.240791	2.53271	32	81
PF14_0682	hypothetical protein	0.452242	1.44526	164	236	0.0328349	2.10022	139	291	0.00861239	2.53207	168	426
PF13_0138	hypothetical protein, conserved	0.670856	1.20545	88	106	0.101808	1.41436	112	79	0.0631203	2.5317	331	131
PFD0815c		0.746249	1.22064	106	129	0.194239	1.95223	31	61	0.0623703	2.52815	37	94
PF10_0189	hypothetical protein	0.942159	1.44578	84	58	0.413134	1.02647	171	166	0.123213	2.52723	127	320
PFC0780w		0.526303	1.34237	59	79	0.15313	1.88021	19	36	0.151123	2.52616	34	87
PFE0445c	SNAP protein (soluble N-ethylmaleimide-sensitive factor Attachment Protein), putative	0.657991	1.29458	115	89	0.117551	1.31398	47	61	0.0178077	2.52542	53	134
PFL0420w	hypothetical protein	1	1	38	26	0.262945	1.63298	19	31	0.0780185	2.52511	22	55
PF08_0094		0.570728	1.03275	79	82	0.472455	1.59229	109	173	0.155355	2.52444	76	191
PF10_0363	pyruvate kinase, putative	0.368189	1.88506	122	230	0.318882	1.91051	26	49	0.268566	2.52396	65	163
PF10_0053	tRNA ligase, putative	1	1	34	31	0.425407	1.55279	16	25	0.1962	2.5236	23	59
PFD0490c	hypothetical protein	1	1	19	29	0.532788	2.08682	31	65	0.264986	2.52289	42	105
PFE1140c		0.62514	1.08115	359	388	0.227656	2.53008	62	156	0.261303	2.521	171	432
PFE0805w	cation-transporting ATPase 1	0.528189	1.39496	48	66	0.186014	1.64368	17	29	0.0781267	2.52098	29	72
PF14_0470	hypothetical protein	0.430081	1.50794	82	124	0.508313	1.55024	63	97	0.228794	2.52034	47	118
PF14_0619		0.527019	1.74944	44	78	1	1	16	15	0.194061	2.51934	18	46
PF08_0001	hypothetical protein	1	1	29	55	0.521319	1.36544	48	35	0.320309	2.51923	92	36
PF10_0033		1	1	193	126	0.726342	2.14856	45	97	0.578258	2.51795	78	196
PFL1275c		0.868744	1.12759	65	58	0.55035	1.49785	23	35	0.40537	2.51692	33	82
PFD0330w		0.776452	1.872	13	23	1	1	12	19	0.159847	2.51667	18	45
PF13_0210		0.51538	1.88821	49	93	0.284894	2.34483	32	75	0.184224	2.51365	40	101
PFB0730w	DNA helicase, putative	0.482554	3.15217	14	44	0.024307	3.14286	12	37	0.152025	2.51307	31	77
PFB0360c	cysteine protease, putative	0.883938	1.45477	58	40	0.193936	2.38965	29	69	0.128745	2.51153	48	120
PF13_0290		0.858031	1.02492	32	33	1	1	16	27	0.65808	2.51082	23	58
PF14_0726	hypothetical protein	0.975889	1.65306	49	81	0.132655	3.12	20	62	0.745209	2.5105	48	120
MAL13P1.124		1	1	41	39	0.340805	1.9902	20	41	0.269492	2.50746	34	84
PF10_0246	hypothetical protein	1	1	22	19	1	1	18	20	0.109421	2.50685	22	55
PFD1140w	hypothetical protein	0.166718	1.86	105	195	0.585583	1.20958	33	40	0.571889	2.50552	45	114
PF14_0697	dihydroorotase, putative	0.890295	1.01601	133	131	0.0715519	3.17284	32	103	0.0652665	2.50501	80	200
PF13_0082	cop-coated vesicle membrane protein p24 precursor, putative	0.872647	1.24544	225	280	0.267554	2.08563	33	68	0.141442	2.50429	58	146
PF07_0046	50S ribosomal protein L1, putative	0.62534	1.13058	123	139	0.115144	3.3	23	76	0.0376141	2.49917	60	151
PF11_0258	co-chaperone GrpE, putative	0.327342	1.51913	157	238	0.907119	2.6015	27	69	0.356386	2.49906	54	134
MAL13P1.241	GTPase, putative	0.989501	1.30723	195	149	0.394983	1.87718	115	216	0.18852	2.49792	169	421
PFD0310w	sexual stage-specific protein precursor	0.649436	1.00571	1261	1269	0.0984978	1.97635	1091	2156	0.0284912	2.49755	1389	3469
PFA0710c	rifin	0.532593	1.2037	32	39	0.721907	1.45192	21	30	0.468366	2.49533	53	21
MAL7P1.17	hypothetical protein	1	1	36	31	0.695209	1.15458	193	167	0.379898	2.49516	93	232
PFL1395c	hypothetical protein	0.508626	1.68102	355	597	0.425739	1.51044	402	608	0.1345	2.49491	324	808
PFA0205w	hypothetical protein	1	1	29	16	0.75297	1.184	25	30	0.150032	2.49206	25	63
PFD0895c	Bet3 transport protein, putative	0.685771	1.26068	369	293	0.618882	1.21101	76	92	0.277223	2.49171	121	301
PF14_0058		1	1	30	36	0.50452	1.95556	18	35	0.267348	2.49145	23	58
PFA0210c		0.91961	1.32129	669	506	0.588802	1.00072	976	976	0.0660934	2.49137	1516	609
PF11_0146	hypothetical protein	0.721487	1.03846	278	289	0.323066	2.35364	84	197	0.116702	2.49001	145	361
PF14_0258		0.967473	1.10765	85	77	0.193809	2.24671	30	68	0.0412051	2.48609	61	152
PF13_0240	aspartate carbamoyltransferase	0.153567	1.57814	351	554	0.0639256	4.02268	49	195	0.0477242	2.48609	115	286
PFB0505c	beta-ketoacyl-acyl carrier protein synthase III precursor, putative	0.676916	1.28402	34	43	0.0493098	1.59398	13	21	0.0483265	2.48598	21	53
PF13_0335		0.72114	1.33867	81	109	0.591251	2.10972	32	67	0.119423	2.48429	54	134
PFE1555c		0.696484	1.33636	11	15	0.670887	2.1086	22	47	0.216188	2.48341	21	52
PFI1395w	hypothetical protein	0.811873	1.12601	153	136	0.558323	3.2769	76	250	0.0713868	2.48215	165	410
PFE0970w	cytochrome c oxidase assembly protein (heme A: farnesyltransferase), putative	0.865725	1.1353	165	146	0.367671	3.00985	20	61	0.439445	2.48189	64	158
PF11_0221		1	1	19	31	1	1	8	23	0.239738	2.48128	19	46
PFE0665c	GTP-binding protein, putative	0.970611	1.11271	131	118	0.602577	1.35885	21	28	0.564347	2.48	38	93
PFI1120c	hypothetical protein	0.984692	1.03127	154	158	0.18164	1.7327	32	55	0.129066	2.47933	77	192
PFI1050c	hypothetical protein	0.659824	1.26007	55	69	0.105445	2.53	9	25	0.118604	2.47801	34	85
PFC0241w	hypothetical protein	0.69434	1.15414	105	121	0.255428	2.18125	48	105	0.301198	2.47699	96	237
MAL8P1.154		1	1	26	47	1	1	11	19	0.102053	2.47647	17	42
MAL13P1.184	endopeptidase, putative	0.470037	1.54696	54	84	0.0599286	3.21	9	32	0.129204	2.47619	29	73
MAL8P1.95		0.452715	1.41926	331	470	0.356078	1.53018	210	138	0.165397	2.47321	416	168
PFI0630w	26S proteasome regulatory subunit, putative	0.797541	1.04055	1172	1219	0.345293	1.94976	553	1079	0.151477	2.47309	502	1241
PF10_0212		0.461451	1.23251	44	55	0.388277	1.90588	113	60	0.107435	2.47305	165	67
PFB0932w	hypothetical protein	0.913396	1.76113	25	44	0.292741	1.11628	22	24	0.157965	2.47267	77	31
MAL7P1.32	hypothetical protein	1	1	25	42	1	1	8	21	0.288285	2.47222	18	45
PFL0495c	ABC transporter, putative	0.377344	1.3222	201	265	0.0325467	2.6142	104	272	0.0171306	2.46858	167	413
PFE0875c	hypothetical protein, conserved	0.879463	1.0297	52	51	0.373716	2.04706	17	35	0.786046	2.46843	49	121
MAL13P1.337		0.922574	1.01279	1024	1037	0.237751	1.96052	193	377	0.0487548	2.46723	238	587
PF14_0475		0.975791	1.02889	46	45	1	1	16	14	0.562142	2.46479	28	70
PFE1165c		0.775457	1.12181	259	290	0.182248	1.7818	86	153	0.056259	2.46447	158	388
PFD0390c	hypothetical protein	0.512278	1.14218	127	145	0.126204	1.83719	175	95	0.0386747	2.46398	513	208
PF14_0126	hypothetical protein, conserved	0.819214	1.06863	71	76	1	1	13	20	0.569939	2.45946	22	55
PF11_0457		0.811048	1.1034	141	156	0.295096	2.62573	17	45	0.128597	2.45876	39	95
PF14_0128	ubiquitin conjugating enzyme, putative	0.477343	1.01141	160	158	0.0699269	3.34084	36	119	0.0247759	2.45764	115	281
PFA0430c	hypothetical protein	0.740756	1.45329	95	65	0.342824	3.12778	36	113	0.310405	2.45763	41	102
PF13_0062	clathrin-adaptor medium chain, putative	0.990337	1.13848	751	659	0.194311	1.98849	278	553	0.0760279	2.45743	356	875
PFB0855c	hypothetical protein	0.686617	1.37218	27	37	1	1	12	23	0.448359	2.45545	20	50
PFE0755c	hypothetical protein	0.935372	1.13771	54	47	0.870831	1.81967	18	33	0.528453	2.45137	40	98
PF11_0477	CCAAT-box DNA binding protein subunit B	0.993802	1.35153	84	62	0.414737	1.63259	374	229	0.203556	2.45092	387	158
PF14_0711	hypothetical protein, conserved	0.772392	1.64	10	16	0.562543	1.17	12	9	0.448188	2.44615	13	32
PF10_0221	GcpE protein	0.698879	1.02681	103	101	0.233589	2.59211	30	79	0.545581	2.44578	50	122
PF13_0356		1	1	28	25	0.830241	2.17098	19	42	0.466675	2.44574	26	63
PFL1730c		0.627339	1.74152	24	41	0.111144	3.07	10	31	0.557388	2.4433	19	47
PFC0695w		1	1	9	22	0.989428	2.71875	13	35	0.374902	2.43974	31	75
PFA0235w	hypthetical protein	1	1	21	23	1	1	13	20	0.0372031	2.43902	16	40
PF13_0227	vacuolar ATP synthase subunit D, putative	0.989295	1.02115	582	594	0.0384682	3.59842	190	682	0.0295832	2.43899	230	562
PF13_0270		0.394615	1.6642	67	41	0.913025	1.13966	20	18	0.0166124	2.43882	58	24
MAL6P1.136	DNAJ domain protein, putative	0.82747	1.09165	54	49	0.407393	1.34419	22	29	0.20773	2.43842	20	50
PFD0260c	sequestrin	0.744124	1.09499	38	42	1	1	18	27	0.463935	2.43768	35	84
PF07_0120		1	1	22	19	1	1	9	11	0.225763	2.4375	11	27
MAL13P1.201	hypothetical protein	0.646709	1.30648	63	83	0.14336	1.26191	21	27	0.492434	2.43735	41	99
PFI1630c		0.974408	1.74404	109	190	0.865113	2.90219	59	172	0.871939	2.43709	107	262
MAL13P1.349		0.928947	1.24324	46	37	1	1	16	27	0.330369	2.43684	19	46
PF11_0342		0.743284	1.13144	108	95	0.989888	1.17762	56	66	0.0734535	2.43609	53	130
PFE1530c	hypothetical protein, conserved	1	1	23	42	1	1	11	16	0.269254	2.43605	17	42
MAL13P1.193	hypothetical protein	0.508663	1.16451	348	406	0.477301	1.40619	291	409	0.383477	2.43528	228	555
PFI1605w	hypothetical protein	1	1	17	14	1	1	12	22	0.30071	2.43262	14	34
MAL6P1.21	hypothetical protein	0.322151	1.47022	128	188	0.689954	1.87379	21	39	0.0455819	2.43237	41	101
PF08_0087	importin alpha, putative	0.675446	1.30389	1241	952	0.0503265	1.80085	283	510	0.0207134	2.43146	332	807
PFC0365w	conserved protein, putative	0.776266	1.1122	286	318	0.415719	2.24838	46	104	0.328687	2.43114	100	244
PFE1250w	long-chain fatty acid CoA ligase, putative	0.953364	1.02195	1169	1144	0.960424	1.02665	1073	1102	0.0714949	2.43072	2310	951
PF07_0078	hypothetical protein, conserved	1	1	27	22	0.555222	1.74678	23	41	0.0514875	2.42961	41	100
PFB0500c	rab5 protein, putative	0.943849	1.24474	314	252	0.446193	1.56999	129	203	0.126417	2.42857	118	287
MAL13P1.227	ubiquitin-conjugating enzyme, putative	0.715896	1.40213	118	84	0.359053	1.69395	28	48	0.155455	2.42664	44	108
PFI1590c		0.726315	1.25831	578	727	0.278789	2.18326	233	509	0.0836857	2.42645	249	604
PF11_0057		1	1	38	44	0.915963	2.32164	17	40	0.63956	2.42529	26	63
PFC0885c		0.80881	1.11775	112	125	0.0845874	5.36559	28	150	0.0830403	2.42137	67	163
PFL1545c	chaperonin cpn60, mitochondrial precursor	0.619188	1.31783	129	170	0.52038	1.5431	58	90	0.319321	2.42122	64	155
PFA0335w	P. falciparum GTP binding protein RAB5	0.997878	1.0922	154	141	0.40202	2.0776	57	118	0.102058	2.42066	81	197
PF11_0336	hypothetical protein, conserved	0.727591	1.05562	91	86	0.464992	1.57798	33	52	0.303705	2.41865	50	122
PF11_0130		0.935708	1.38298	61	85	0.996531	1.42408	19	27	0.0359067	2.41795	39	94
MAL13P1.39	hypothetical protein	0.840001	1.03194	50	52	0.403299	1.51751	26	39	0.300255	2.41791	20	49
PF14_0476	protein kinase, putative	1	1	27	21	0.934566	1.35435	33	45	0.260878	2.41509	51	21
PF13_0012	hypothetical protein	1	1	23	21	1	1	17	18	0.0945623	2.41096	70	29
PFL2540w	hypothetical protein	0.508701	1.27318	80	102	0.745643	1.23023	87	71	0.2035	2.41046	217	90
PFE0270c	DNA repair protein, putative	0.860779	1.15884	722	836	0.0129903	2.75936	211	583	0.0192017	2.40903	230	555
PFC0381c		0.571839	1.2821	55	71	0.439009	1.05066	53	56	0.323387	2.40871	48	116
PFC0800w	band 7-related protein	0.830337	2.54377	38	96	1	1	14	14	0.241816	2.40826	22	53
PFL0630w	iron-sulfur subunit of succinate dehydrogenase	0.998051	1.10341	296	327	0.389874	1.33256	301	401	0.0488491	2.40767	240	578
PFE0870w	transcriptional regulator, putative	0.819504	1.02679	347	357	0.167859	1.86324	91	170	0.0670796	2.4076	116	279
PF13_0277	hypothetical protein	1	1	28	32	0.265304	2.96396	11	33	0.289837	2.40541	22	53
MAL6P1.206	hypothetical protein, conserved	0.862967	1.22801	123	151	0.550451	1.63571	14	23	0.318903	2.40299	40	97
MAL13P1.122		0.0693043	1.8324	72	131	0.106403	1.71633	84	49	0.0152658	2.40268	215	89
PF10_0122	phosphoglucomutase, putative	0.865017	1.09989	203	184	0.269495	3.08108	22	68	0.0491251	2.40252	80	191
PF10_0200	hypothetical protein, conserved	0.601121	1.04235	43	44	1	1	17	13	0.201066	2.40132	37	15
PFE0705c	helicase, belonging to UvrD family, putative	0.434197	1.18759	82	69	0.261285	1.56418	63	99	0.179397	2.39891	37	88
MAL8P1.79		0.719993	1.12251	301	338	0.318368	1.34625	191	257	0.123253	2.39862	276	661
PF14_0224	PP1-like protein serine/threonine phosphatase	1	1	23	18	0.184501	1.72464	71	41	0.162426	2.39734	199	83
PF11_0301	spermidine synthase	0.795232	1.28485	170	132	1	1	18	21	0.64353	2.3973	37	89
MAL8P1.50		0.759878	1.02922	137	141	0.168103	2.29546	18	40	0.0153818	2.39685	57	137
PFI0390c	hypothetical protein	1	1	58	55	0.250787	3.21918	15	47	0.271405	2.39571	33	78
PF10_0130	hypothetical protein	0.734912	1.17861	114	96	0.400076	1.79638	22	40	0.0735576	2.39535	26	62
PFI1115c	pre-mRNA splicing factor protein, putative	0.766654	1.08837	329	358	0.764196	1.55192	125	194	0.17402	2.3952	137	329
PFL1400c	hypothetical protein	0.182662	1.81035	87	158	0.0823356	2.82879	26	73	0.0350599	2.39468	49	117
PF07_0129	ATP-dept. acyl-coa synthetase	0.94505	1.13108	979	866	0.539714	1.77281	219	389	0.183187	2.39444	205	491
PFB0675w	hypothetical protein	0.5113	1.27401	35	45	0.985325	1.625	31	19	0.194667	2.39159	108	45
PFI0175w		0.462887	2.02581	16	31	0.261317	2.13669	59	28	0.134367	2.39112	113	47
MAL8P1.140	methionine aminopeptidase, putative	0.58985	1.92542	57	30	1	1	11	23	0.0882866	2.39106	18	43
PF11_0387		0.165091	1.33115	31	41	1	1	8	29	0.0633621	2.39011	18	44
PF14_0331	cytochrome c oxidase assembly protein, putative	0.786243	1.32699	205	272	0.179328	2.76596	47	130	0.444906	2.38862	102	243
MAL6P1.247	hypothetical protein	1	1	13	10	0.564871	1.57104	230	146	0.143601	2.38848	162	68
PF10_0302	ookinete surface protein Pos28-1, putative	1	1	21	39	0.125632	3.12207	21	67	0.150069	2.38813	44	105
PFL0670c	Bi-functional aminoacyl-tRNA synthetase, putative	0.934556	1.33469	230	172	0.900432	2.76129	86	31	0.373148	2.38795	53	127
PFL1745c	clustered-asparagine-rich protein	0.53822	1.54776	170	263	0.189269	1.73399	112	195	0.150323	2.38781	103	247
PFL1740w	hypothetical protein	0.779149	1.2006	67	80	0.162074	2.37611	23	54	0.122704	2.38758	47	112
PFL1850c		0.960417	1.33728	34	45	0.35947	1.62577	16	27	0.575044	2.38722	27	64
PF14_0556		0.817811	1.02455	167	171	0.670335	2.10251	88	185	0.340234	2.38551	199	474
PFI0515w		0.664567	1.0638	82	87	0.120618	2.3633	192	81	0.0946658	2.38447	372	156
PFD0370w	hypothetical protein	0.698647	1.05434	188	198	0.742293	2.04762	17	34	0.410647	2.38226	33	78
MAL6P1.201	leucyl-tRNA synthetase, cytoplasmic, putative	0.737354	1.19089	182	217	0.155269	2.53709	34	86	0.123482	2.38204	66	157
PF11_0458		0.980526	1.03723	198	191	0.530546	1.9733	41	81	0.121155	2.37922	74	176
PFI1665w		0.28648	1.28901	654	843	0.00768717	3.05648	239	731	0.0084836	2.37688	426	1014
PF14_0630	protein serine/threonine phosphatase	0.78513	1.45786	116	80	0.252894	1.983	35	70	0.362784	2.37665	45	108
PF14_0187	glutathione s-transferase, putative	0.321176	1.6025	417	668	0.0926517	1.77541	85	150	0.0979282	2.37633	150	357
MAL6P1.184	anaphase-promoting complex subunit, putative	0.525658	1.35077	518	700	0.2226	1.6544	321	530	0.0922194	2.37586	376	894
MAL6P1.92	hypothetical protein	0.446053	1.6266	39	64	0.188189	1.7451	31	53	0.0582413	2.37557	44	105
PF14_0337		0.921231	1.0219	14	14	0.334452	1.83505	142	78	0.106659	2.37548	124	52
PFI1385c	hypothetical protein	1	1	21	26	0.441329	1.54546	11	17	0.43617	2.375	11	27
PF13_0282	proteasome subunit, putative	0.41008	1.57779	415	263	0.288358	2.21348	53	118	0.151565	2.37119	85	203
PFI0585c	hypothetical protein	0.89748	1.08134	68	63	0.218644	1.23188	14	17	0.159751	2.36905	25	60
PFL1490w		0.235487	1.55892	63	98	0.369491	1.56007	84	54	0.105398	2.36898	202	85
PFB0610c		1	1	17	34	1	1	8	19	0.111059	2.36885	24	58
MAL13P1.276	hypothetical protein	0.906533	2.34545	39	90	0.562914	1.63592	21	34	0.302034	2.36747	33	79
PF14_0495	hypothetical protein	0.782431	2.625	95	36	0.136187	2.06228	871	422	0.0307881	2.36742	1007	425
PF13_0238		0.664651	1.2351	304	375	0.00540137	3.69342	1077	292	0.00508123	2.36732	1187	501
PF11_0412	Vacuolar ATP synthase subunit F, putative	0.949495	1.1637	406	349	0.538323	1.64418	157	258	0.280354	2.36645	203	481
PF14_0260	hypothetical protein	0.785179	1.38376	87	63	0.52598	1.47464	73	49	0.189643	2.36601	253	107
PF10_0075	asparagine-rich antigen	0.890461	1.35138	122	91	0.160176	1.68689	41	70	0.0925057	2.36421	48	112
MAL8P1.74		0.545002	1.46667	128	187	0.332089	3.09524	32	98	0.231502	2.3629	50	117
PFI1245c	Protein phosphatase-beta	0.650008	1.05774	156	147	0.0602895	3.72493	35	130	0.0361561	2.36252	73	173
PF07_0028	hypothetical protein	0.643703	1.16225	30	35	1	1	14	19	0.203173	2.36179	25	58
PF07_0067		0.307645	1.44727	51	74	0.55568	1.27347	31	25	0.0698088	2.36156	73	31
MAL13P1.217	hypothetical protein	0.289219	1.50816	222	147	0.139297	1.96259	70	136	0.0416939	2.36075	91	215
PF14_0671	hypothetical protein	0.572167	1.57903	556	878	0.509938	1.80107	429	772	0.380291	2.35651	521	1227
PFC0720w		0.735	1.29304	27	35	0.764696	2.0303	20	40	0.34291	2.35602	19	45
MAL13P1.278	Ser/Thr protein kinase	0.877767	1.01923	11	10	0.434012	2.13532	93	44	0.431108	2.35588	160	68
PF14_0034	hypothetical protein, conserved	1	1	35	26	1	1	9	19	0.288942	2.35507	28	65
PFB0020c	erythrocyte membrane protein 1 (PfEMP1), truncated	1	1	53	53	1	1	18	23	0.572135	2.35463	74	31
PFI1185c		0.569205	1.01577	209	213	0.346371	1.3621	112	153	0.21772	2.3543	113	266
PFL0565w	heat shock protein DNAJ homologue Pfj4	0.773582	1.07873	858	795	0.317894	1.85439	203	376	0.299639	2.35285	314	740
PFI0710c		1	1	26	29	1	1	12	19	0.138228	2.3526	17	41
PF10_0289	adenosine deaminase, putative	0.507395	1.34371	2580	3466	0.0164748	2.54436	506	1288	0.0267295	2.35161	675	1587
PF10_0312		0.959493	1.2095	43	36	0.366396	3.07407	32	100	0.231837	2.35108	60	141
MAL6P1.89		0.686667	1.368	38	51	0.338559	5.12	10	51	0.24253	2.35019	26	60
PFL1010c		0.932244	1.11099	104	94	0.774201	1.11309	101	112	0.394414	2.34953	97	227
MAL13P1.332	hypothetical protein	0.737464	1.04196	143	149	0.442728	2.28734	53	121	0.455392	2.34816	90	211
PFC1040w		0.901128	1.21618	68	83	0.637051	1.31858	30	23	0.758308	2.34793	43	102
PFE0470w		1	1	12	18	1	1	14	25	0.263543	2.34752	14	33
PFD1130w		0.769706	1.0303	37	36	0.444809	1.39449	309	221	0.0463409	2.34318	627	268
MAL13P1.141	hypothetical protein	0.980973	1.4504	162	112	0.897654	1.1	50	55	0.692603	2.34259	86	202
PF14_0450		0.669842	1.08097	405	438	0.472191	1.51452	124	188	0.210567	2.34245	241	565
PFD0870w	hypothetical protein	0.436063	1.60952	11	17	0.23958	1.94017	12	23	0.123435	2.34228	15	35
MAL13P1.220	lipoate synthase, putative	0.617174	1.99527	42	84	0.272181	2.57977	26	66	0.307533	2.34211	42	98
PFD0155c		1	1	43	59	1	1	21	23	0.415879	2.33984	26	60
PFC0740c	binding protein, putative	0.984115	1.17148	173	203	0.179929	2.04899	314	153	0.0724269	2.33906	449	192
PFI1715w		0.808123	1.08933	94	86	0.881108	2.05147	27	56	0.334925	2.33626	68	160
PFE0730c	ribose 5-phosphate epimerase, putative	0.571607	1.6592	357	593	0.0433464	2.39157	81	193	0.0939119	2.33564	188	439
MAL7P1.129		0.185627	3.36697	22	73	0.275916	2.52239	20	51	0.184716	2.33478	23	54
MAL13P1.255	hypothetical protein	0.975093	1.04562	202	193	0.419153	1.35866	33	45	0.128034	2.33405	46	108
PFA0370w	hypothetical protein	0.713661	1.66886	101	61	0.133208	7.46793	27	198	0.0751705	2.33398	51	120
PFD0665c	26s proteasome aaa-ATPase subunit Rpt3	0.702093	1.09481	373	341	0.364782	1.06001	168	178	0.14978	2.33366	207	482
PFI0350c		0.514755	1.49171	54	81	0.40841	1.1	9	11	0.190102	2.33193	24	56
PFE1035c	BIS(5'-nucleosyl)-tetraphosphatase (diadenosine tetraphosphatase), putative	0.283509	2.31313	279	645	0.312655	2.21114	266	120	0.155749	2.33192	495	212
PF08_0060	asparagine-rich antigen	0.955177	1.18475	657	555	0.373135	1.68312	193	324	0.128552	2.33187	205	478
PFC0745c	proteasome component C8, putative	0.837568	1.04194	847	813	0.22583	1.38568	289	401	0.126732	2.33165	396	923
PF10_0023	hypothetical protein	1	1	21	17	0.686356	1.15094	11	12	0.520248	2.33108	35	15
MAL7P1.30		0.933703	1.21103	101	83	0.928202	1.48011	35	52	0.317914	2.32981	38	88
PFE1210c		0.733835	1.06608	86	80	0.201344	1.85714	25	46	0.0721234	2.32824	39	92
MAL6P1.255	alpha adaptin-like protein, putative	0.886211	1.006	302	300	0.328761	1.68341	476	283	0.0765828	2.3275	572	246
PF11_0453	hypothetical protein, conserved	0.379219	2.15712	61	132	0.827064	2.33766	23	54	0.383902	2.32604	50	117
PFL0695c	geranylgeranyl transferase type2 beta subunit, putative	0.754864	1.25084	222	178	0.819242	1.21311	31	37	0.100969	2.32562	65	151
PF13_0309		0.749672	1.15264	51	59	0.661213	1.06667	24	23	0.751068	2.32549	59	26
PFC0725c	transporter, putative	0.946227	1.00058	687	686	0.0621966	3.1889	103	328	0.089885	2.32541	231	538
PF14_0440	hypothetical protein	0.753097	1.43109	97	138	0.373279	1.40348	73	52	0.181323	2.32479	163	70
PF10_0367		1	1	30	55	0.340398	2.79469	116	41	0.262716	2.32388	156	67
PFC0280c	hypothetical protein	0.907327	1.144	149	171	0.455767	1.4259	64	91	0.113547	2.32374	83	194
MAL6P1.137	hypothetical protein, conserved	0.423023	1.59184	201	320	0.206503	2.36544	76	179	0.247874	2.32333	130	302
PF11_0071	RuvB DNA helicase, putative	0.417866	1.36956	198	271	0.287954	1.50391	90	135	0.255443	2.32192	102	237
PF14_0123	hypothetical protein	0.801505	1.5034	22	15	0.67733	1	11	11	0.136251	2.32143	11	26
PFL1425w	t-complex protein 1, gamma subunit, putative	0.606483	1.22472	388	475	0.143358	2.29341	67	153	0.237959	2.32113	131	304
MAL7P1.33	hypothetical protein	0.975278	1.00299	167	168	0.419104	5.05	12	61	0.383195	2.32039	41	96
PFA0355w	hypothetical protein	0.273874	1.26128	53	67	1	1	9	24	0.198846	2.32039	21	48
MAL6P1.160	pyruvate kinase, putative	0.64281	1.47514	789	535	0.317441	2.28896	123	282	0.611714	2.31973	135	313
PF08_0095	dihydropteroate synthetase	0.200675	1.22297	59	72	1	1	11	26	0.0678601	2.31925	21	49
PF11_0321	hypothetical protein	0.277976	2.21739	92	41	0.761807	1.55741	48	75	0.373761	2.31858	68	157
PF14_0493	sortilin, putative	0.737189	1.26275	686	543	0.167275	2.12543	382	812	0.273267	2.31802	226	525
PFI0650c		0.894684	1.04396	73	76	0.155875	2.60938	13	33	0.191772	2.31707	21	48
MAL7P1.88	hypothetical protein	0.468388	1.45165	79	114	0.0730646	2.5418	32	82	0.0354357	2.31642	34	78
PFE1040c		0.9186	1.06232	35	38	0.469959	1.58333	13	21	0.443067	2.315	20	46
PF14_0578		1	1	28	15	0.800622	1.15753	51	44	0.248933	2.3134	193	84
MAL6P1.52		0.797528	1.18739	202	170	1	1	30	23	0.162606	2.3132	45	103
MAL8P1.99	hypothetical protein	0.791225	2.25589	67	30	0.100373	2.40196	10	25	0.30595	2.31206	14	33
MAL13P1.299	hypothetical protein, conserved	0.413976	1.52508	331	217	0.686761	1.19603	40	48	0.127212	2.31145	78	180
PF14_0329	hypothetical protein, conserved	0.82559	1.0868	308	283	0.276593	1.77821	26	46	0.253684	2.31136	44	102
PFL1735c	hypothetical protein	0.508068	1.01372	66	67	1	1	13	16	0.298754	2.31056	16	37
PFL2470c	hypothetical protein	0.849248	1.26059	98	78	0.832327	1.26087	21	26	0.625516	2.30872	30	69
PF14_0431	serine/threonine kinase-1	0.974024	1.08574	132	143	0.304031	2.85227	100	35	0.320832	2.30851	195	85
PF13_0087	hypothetical protein, conserved	0.826867	1.05114	88	93	0.789562	1.25641	35	44	0.251502	2.30556	40	91
PFC0125w	ABC transporter, putative	0.453664	1.41509	42	60	0.647393	1.64407	18	29	0.0376415	2.305	20	46
PFL0720w	hypothetical protein	0.533322	1.06308	54	57	0.0536397	2.63082	28	73	0.0125243	2.30494	59	135
MAL8P1.139	hypothetical protein	0.605243	1.10485	270	298	0.413965	1.29031	221	285	0.0559607	2.30319	176	405
MAL7P1.119	hypothetical protein	1	1	20	15	0.688004	1.28773	613	476	0.26965	2.3023	401	174
PF14_0192	glutathione reductase	0.874111	1.15692	362	313	0.149136	2.87692	59	168	0.0978301	2.30215	93	214
PF13_0025	hypothetical protein	0.835417	1.53486	134	88	0.167701	1.7688	53	94	0.0562903	2.3007	57	132
MAL6P1.213		0.693428	1.13982	38	33	0.290278	1.33992	51	68	0.113178	2.2997	34	78
PFI1300c	hypothetical protein	0.905136	1.14455	42	48	0.261424	1.47276	57	84	0.361815	2.29825	46	105
PF11_0361	hypothetical protein	0.398358	1.97872	136	270	0.35796	2.56951	45	115	0.376086	2.29683	63	145
PFL0960w	D-ribulose-5-phosphate 3-epimerase, putative	0.860553	1.69583	163	96	0.842283	1.93913	69	134	0.786817	2.29609	54	123
PFI0695c	phospholipid or glycerol acyltransferase, putative	0.841967	1.38235	27	38	0.868791	1.29979	47	61	0.288867	2.29608	117	51
MAL7P1.95		1	1	16	35	0.370259	1.29787	19	24	0.229405	2.29603	28	64
PF14_0614		0.633206	1.09847	410	451	0.348777	1.5917	587	369	0.0760633	2.29601	1220	531
PFE0765w	phosphatidylinositol 3-kinase, putative	0.729627	1.08395	306	282	0.274613	1.81211	111	201	0.0825881	2.29515	155	355
MAL13P1.149		1	1	9	20	1	1	12	15	0.232257	2.29412	17	39
PF13_0180	chaperonin, putative	0.717591	1.1305	259	293	0.260059	1.84188	47	86	0.125885	2.29405	87	201
PF07_0098	dynactin 4, putative	0.512449	1.19169	37	31	1	1	17	20	0.304936	2.29333	23	52
PFL0745c	hypothetical protein	0.891389	1.05476	89	84	0.432405	1.12219	62	70	0.303485	2.29282	36	83
PF10_0286		0.232763	3.3396	80	267	0.223427	3.61482	14	49	0.140482	2.29111	45	103
MAL13P1.257	hypothetical protein, conserved	0.871067	1.02572	253	259	0.219422	2.37076	38	91	0.22152	2.29022	63	145
PFI1640c		0.503282	1.57692	385	607	0.476509	1.7235	161	278	0.211536	2.29021	235	538
PF13_0115	frameshifted ebl1, pseudogene	1	1	13	7	0.37343	1.08289	41	37	0.310168	2.28938	63	27
PFD0150w		0.287602	1.11218	31	35	0.340161	1.13773	17	19	0.129075	2.28821	23	52
PF14_0716	Proteosome subunit alpha type 1, putative	0.530214	1.31223	894	681	0.0978156	2.13853	214	459	0.0420016	2.2867	261	597
PF08_0090	hypothetical protein	1	1	8	9	1	1	14	17	0.844322	2.28662	16	36
PFC0685w	hypothetical protein	1	1	24	21	1	1	11	21	0.321239	2.28636	22	50
PF11_0380	hypothetical protein	1	1	52	43	1	1	14	28	0.750513	2.28571	19	43
PF13_0328	proliferating cell nuclear antigen	0.769239	1.23203	1197	1475	0.20842	2.81556	323	908	0.124188	2.28429	432	988
PF10_0235		0.600373	1.24847	82	102	1	1	12	24	0.0904291	2.28315	28	64
PF10_0074		0.763016	1.12932	156	176	0.398739	2.14152	75	160	0.26866	2.28279	73	167
PF11_0083	nucleic acid binding factor, putative	0.856282	1.37201	115	84	0.377336	1.96317	73	144	0.0987192	2.28251	85	193
PF14_0553	trophozoite cysteine proteinase precursor	0.941634	1.10912	279	251	0.201288	2.20695	140	63	0.0447406	2.28156	392	172
PFL0395c		0.985359	1.21348	18	22	1	1	12	15	0.856621	2.2807	11	26
PF10_0208	hypothetical protein, conserved	0.826164	1.02914	427	415	0.0732852	2.45708	176	432	0.0313648	2.28006	187	427
PF11_0290		1	1	17	13	0.85215	1.6609	48	29	0.175725	2.27965	129	57
PF13_0133	aspartyl (acid) protease, putative	0.768546	1.48033	181	122	0.51249	1.98809	50	100	0.485642	2.27853	52	118
PFC0620w		0.842097	1.3	13	7	1	1	17	16	0.281502	2.27778	16	37
PF08_0110	Rab18 GTPase	0.908911	1.40733	65	46	0.756879	1.12595	26	30	0.541897	2.27758	56	128
PF10_0359	hypothetical protein	0.731214	1.5215	302	460	1	1	99	186	0.453673	2.27682	214	486
PFD0305c	vacuolar ATP synthase subunit b	0.641972	1.0577	326	309	0.133117	2.31352	172	397	0.0857694	2.27662	149	340
PFI1680w		0.651814	1.28635	226	290	0.815584	1.62086	226	367	0.435966	2.27575	189	431
PF10_0164	hypothetical protein	0.444604	1.4159	3800	5381	0.0326173	3.16943	2851	9037	0.0374466	2.27508	3670	8348
PFI1360c	serine/threonine protein phosphatase, putative	0.793174	1.34961	227	168	0.417221	1.44608	122	177	0.05655	2.27508	132	299
MAL13P1.249	hypothetical protein	0.328462	1.49799	187	125	0.481227	1.17462	117	138	0.0425337	2.27486	111	252
PF10_0072		0.887258	1.81731	19	10	0.225868	1.67247	202	121	0.0470837	2.27215	213	94
PF14_0112	POM1, putative	0.921726	1.08964	107	117	0.165311	3.58772	11	41	0.113216	2.2719	33	75
PFB0240w	hypothetical protein, conserved	1	1	22	33	0.748591	1.26797	15	19	0.818398	2.27103	11	24
PFA0275c	hypothetical protein	0.950023	1.07789	86	80	0.43213	2.35827	25	60	0.829952	2.27089	40	90
PF14_0263		1	1	25	33	0.321749	1.92571	18	34	0.773024	2.27053	21	47
PF11_0414		0.744648	1.20107	37	45	0.45919	1.39189	15	21	0.268228	2.26971	24	55
PFA0405w		1	1	18	27	0.0602633	2.22951	12	27	0.0585821	2.26866	13	30
PF14_0573		1	1	24	31	0.424143	1.33775	15	20	0.0410389	2.26829	21	47
PF10_0153	hsp60	0.523228	1.38004	94	130	0.505643	1.1076	53	47	0.663754	2.26688	31	71
PF14_0452		0.9314	1.12811	91	80	0.232057	2.14178	53	113	0.312259	2.2664	127	287
PFI0970c		0.761681	1.10432	184	167	0.789377	1.0575	169	178	0.220474	2.26375	187	424
PFB0380c	hypothetical protein	0.524318	1.40524	80	113	0.27967	2.07947	45	94	0.0836606	2.26271	83	187
PF13_0034	vacuolar ATP synthase subunit h, putative	0.528784	1.91498	180	94	0.654051	1.26727	33	42	0.370129	2.26139	51	114
PFL0885w		0.833683	1.47809	50	74	0.591687	1.37702	153	111	0.328177	2.26029	187	83
PF14_0455	multidrug resistance protein 2	0.481565	1.05021	70	73	0.274054	1.93902	16	32	0.820275	2.25941	24	54
PFI0925w	gamma-glutamylcysteine synthetase	0.818888	1.05085	37	35	1	1	13	16	0.926736	2.25926	16	37
PFA0345w	centrin, putative	0.632269	1.28527	334	260	0.443217	1.49402	109	162	0.305996	2.25731	185	417
PF10_0159	glycophorin-binding protein 130 precursor	0.1868	1.61891	4215	6823	0.0393685	2.91801	1172	3420	0.152207	2.25718	1539	3474
MAL6P1.266	pyridoxine kinase	0.591416	1.128	28	25	0.0887302	2.13514	11	24	0.0963142	2.25389	19	44
PFB0175c		0.149722	2.85694	72	206	0.320535	1.5205	85	56	0.145766	2.25208	217	96
PF11_0174		0.96636	1.0086	1524	1511	0.84327	1.30933	793	606	0.157704	2.25184	1257	558
MAL13P1.320	hypothetical protein	1	1	25	26	1	1	8	20	0.121995	2.25157	16	36
PFL1865w		0.66552	1.20687	131	158	0.217214	1.67932	24	40	0.0291463	2.25	58	131
MAL7P1.152		1	1	29	43	0.962683	1.44509	17	25	0.0526917	2.25	22	50
PF13_0063	26S proteasome regulatory subunit 7, putative	0.662659	1.23042	784	637	0.182569	1.83844	509	937	0.0414548	2.24995	464	1043
PFL0490c		0.719724	1.48042	125	185	0.40142	2.27306	27	62	0.451707	2.24929	70	158
PFC0890w	vesicle transport protein, putative	0.735826	1.48991	273	183	0.559265	2.42664	44	108	0.281403	2.24777	134	302
PF10_0112	hypothetical protein	0.845408	1.18579	128	152	0.232242	1.1224	38	43	0.381676	2.24755	102	230
PFB0279w		0.203947	1.60495	109	175	0.172413	1.38298	42	59	0.0575239	2.24679	70	158
MAL13P1.258	hypothetical protein	0.684846	1.14308	66	75	0.828423	1.68927	18	30	0.179038	2.24651	22	48
PF11_0184	DNA mismatch repair protein MLH1, putative	0.774049	1.04672	137	143	0.663226	1.19035	37	44	0.0669159	2.24592	74	165
PFL0835w	GTP-binding protein, putative	1	1	62	37	0.321601	1.08997	29	32	0.145033	2.24459	46	104
PF13_0170	glutaminyl-tRNA synthetase, putative	0.836174	1.21757	570	695	0.196911	2.0618	233	480	0.218949	2.2444	223	501
PFC0390w	hypothetical protein, conserved	0.876859	1.29593	143	111	0.387335	1.00223	45	45	0.220474	2.24384	73	164
PF10_0280		0.747729	1.12469	41	46	1	1	15	18	0.146888	2.2428	24	55
PF14_0516	serine/threonine-protein kinase	0.790293	1.92248	13	25	0.388123	2.47727	13	33	0.310162	2.24157	18	40
MAL8P1.1	conserved hypothetical protein, conserved in P. falciparum	0.993944	1.10761	42	38	0.721865	1.5283	11	16	0.284125	2.24126	29	64
PF14_0558		1	1	36	30	1	1	21	19	0.181537	2.23809	23	52
PF11_0369		0.440688	2.07396	68	140	1	1	24	47	0.512149	2.23764	53	118
MAL7P1.146	hypothetical protein	1	1	20	25	0.865442	1.64516	16	26	0.372977	2.23711	19	43
MAL13P1.335	phosphatidylserine synthase i; putative	0.554768	1.26029	629	793	0.106112	2.35522	245	578	0.105854	2.23646	323	723
MAL13P1.112		0.743434	1.61156	74	120	0.5429	3.01617	37	112	0.60995	2.23604	56	124
MAL8P1.105	hypothetical protein	0.529004	1.30253	91	118	0.122133	3.085	20	62	0.0716057	2.23592	37	83
MAL13P1.270	proteasome subunit, putative	0.685906	1.34058	703	525	0.670887	1.57279	210	330	0.719505	2.23557	300	670
PFE1295c	hypothetical protein	0.426753	1.84577	40	74	0.086707	2.33019	11	25	0.221767	2.235	20	45
PF11_0054		0.87494	1.00446	67	68	0.332229	1.76812	14	24	0.463522	2.23381	28	62
PFL1290w		0.177258	1.70075	120	205	0.30426	1.76347	67	118	0.19509	2.23241	112	251
PF14_0587		0.508374	1.22245	288	352	0.123731	1.53563	128	196	0.0657759	2.23189	185	413
PF14_0418		0.602093	1.01515	13	13	1	1	9	9	0.298581	2.23077	10	23
MAL13P1.42	hypothetical protein	0.668786	1.1913	263	221	0.158103	1.96125	93	182	0.0687718	2.23055	140	313
PF07_0069		0.595412	1.17164	79	67	0.604771	1.35141	46	62	0.413342	2.22957	58	128
PFI1065c	hypothetical protein	0.980937	1.01733	81	82	0.64121	1.49237	26	39	0.16913	2.22947	41	92
PF10_0383	hypothetical protein, conserved	0.320758	1.1481	71	81	0.0169311	2.65278	22	57	0.00216156	2.22807	46	102
PF10_0193	hypothetical protein, conserved	0.886323	1.08099	31	28	0.857541	1.16634	103	121	0.271192	2.22755	112	50
PF14_0722		0.380381	1.27	13	9	1	1	7	8	0.464047	2.22641	24	11
PFE1270c		0.226837	1.91939	40	76	0.548977	1.56296	27	42	0.117465	2.22616	37	82
PFD0580c		1	1	7	11	1	1	15	17	0.632738	2.22388	13	30
PF14_0492	protein phosphatase 2b regulatory subunit, putative	0.782796	1.02176	94	92	0.600065	1.41726	112	159	0.343274	2.22361	88	196
PFE0915c	proteasome subunit beta type 1	0.412528	1.40589	2504	1781	0.588742	1.07146	652	699	0.122506	2.22218	722	1603
MAL13P1.281	glutamate--tRNA ligase, putative	0.983082	1.37649	69	50	0.491092	2.58993	14	36	0.405649	2.22043	19	41
MAL6P1.288		0.907392	1.05171	507	533	0.282519	1.6454	273	449	0.0852308	2.22021	254	565
MAL6P1.303	hypothetical protein	0.968239	1.23569	75	93	0.468397	1.59579	104	167	0.198425	2.21875	90	199
MAL13P1.131	hypothetical protein	0.979976	1.22811	174	142	0.770759	1.38174	96	133	0.152599	2.21848	104	231
PF13_0232	Casein kinase II regulatory subunit, putative	0.93663	1.02616	975	1000	0.0323027	2.01453	296	596	0.0524233	2.21531	321	712
PFI0780w		0.779631	1.26935	707	557	0.311493	2.56188	121	311	0.314847	2.21493	177	392
PFI1205c	hypothetical protein	0.521365	1.22344	521	637	0.296068	1.4947	330	493	0.126078	2.21408	446	988
PF14_0500		1	1	39	41	0.522509	1.6748	37	62	0.142414	2.21387	52	115
PFE0330w		0.996929	1.18902	347	292	0.322838	1.60375	165	265	0.18499	2.21369	180	398
PF14_0660		0.99879	1.12474	143	161	0.10737	1.87549	571	304	0.0576999	2.21224	759	343
PFL1605w		0.626711	1.32394	43	56	0.0717244	4.15069	22	91	0.317406	2.21212	30	66
PFL2100w		0.235319	1.3628	141	193	0.767561	1.0479	1081	1031	0.0181913	2.21124	1597	722
PFE0750c	hypothetical protein, conserved	0.624527	1.16331	94	110	0.453964	1.74022	36	62	0.292536	2.21071	58	128
PF13_0269	glycerol kinase, putative	0.998225	1.07681	68	73	0.652253	1.07023	274	256	0.0545397	2.20868	341	154
PF11_0293	multiprotein bridging factor type 1, putative	0.764919	1.53802	212	138	0.757842	2.80056	36	100	0.469555	2.20668	48	106
MAL8P1.27	hypothetical protein	0.716487	1.42992	182	127	0.507725	1.20652	44	37	0.214537	2.2052	73	161
PFE0070w		0.0227205	2.95528	400	1183	0.296438	1.20544	4533	3760	0.0326452	2.20277	6490	2946
PF14_0571		0.890816	1.15101	1963	1706	0.150793	1.70156	622	1058	0.10156	2.20255	691	1522
PF08_0007		0.612672	1.23679	51	63	0.649194	1.72257	48	83	0.410978	2.20145	96	212
MAL6P1.277	hypothetical protein	0.453501	1.03529	85	88	0.616525	1.16601	296	254	0.128485	2.20108	148	325
PFL1030w		0.876323	1.11509	64	72	0.064923	2.79051	61	171	0.00599986	2.20108	93	204
PF14_0373	ubiquinol cytochrome c oxidoreductase, putative	0.92393	1.01299	491	485	0.236168	1.66324	370	615	0.0701856	2.19819	342	752
PF08_0084		0.813886	1.16206	88	76	0.0328308	3.14141	20	62	0.0919237	2.19809	42	92
PFI1700c		0.760634	1.11465	79	88	0.269561	2.3301	21	48	0.146226	2.19725	44	96
PF10_0248	hypothetical protein	1	1	29	28	0.449264	2.58546	28	71	0.425428	2.19596	50	109
PF14_0518	nifU protein, putative	0.786971	1.23495	318	258	0.55183	1.27057	193	152	0.212454	2.19188	529	241
PF07_0063		0.836701	1.32945	326	433	0.84814	2.9685	64	189	0.459731	2.1916	195	428
PF11_0388	hypothetical protein	0.775317	1.15942	14	16	1	1	4	7	0.680279	2.19048	11	23
PFI0940c		1	1	25	34	0.16208	3.20836	453	141	0.0853071	2.18994	657	300
PF13_0182	hypothetical protein	0.778303	1.16844	235	274	0.217721	2.04886	96	197	0.18435	2.1899	166	364
PFE0335w		0.598668	1.40047	169	237	0.522733	1.85092	60	111	0.399148	2.18945	116	253
PFE1280w		0.622202	1.35636	222	164	0.350135	1.8155	108	197	0.173563	2.18927	95	208
MAL13P1.282		0.771787	2.09565	24	12	1	1	11	13	0.31644	2.18699	12	27
PF13_0073		0.671973	1.20952	63	76	0.196072	1.7226	50	29	0.197443	2.1867	86	39
PF13_0279		0.89424	1.06618	95	102	0.728089	1.45775	14	21	0.0615669	2.18421	27	58
MAL7P1.144	hypothetical protein, conserved	0.455201	1.1398	70	80	0.575884	3.24657	15	47	0.261412	2.18414	39	85
PFI0735c	NADH dehydrogenase, putative	0.814961	1.00723	55	56	0.285576	1.58529	34	54	0.322349	2.18271	51	111
PFL2490c		0.785233	1.22095	53	64	0.67421	1.51786	28	43	0.330758	2.18202	46	100
PFL1645w		0.43224	1.35481	104	141	0.649768	1.20778	82	99	0.356719	2.18114	94	206
PFE0225w	3-methyl-2-oxobutanoate dehydrogenase (lipoamide), putative	0.834921	1.47172	260	177	0.110883	2.18277	152	332	0.69087	2.17953	167	364
PF11_0147	mitogen-activated protein kinase 2	1	1	21	24	1	1	17	19	0.527653	2.17924	21	46
PF10_0211	hypothetical protein	0.780173	1.17169	51	43	0.486289	1.99608	51	26	0.224414	2.17612	180	83
MAL7P1.93	mitochondrial ribosomal protein S8, putative	0.659668	1.07154	557	520	0.4879	2.04211	169	344	0.217453	2.17483	337	733
PF11_0113	ribosomal protein L11, putative	0.681238	1.46832	730	497	0.385423	1.61997	119	193	0.0764725	2.1748	254	552
PF14_0557		0.565301	1.48023	18	26	1	1	7	14	0.659685	2.17391	12	25
PF13_0054		0.640894	1.25521	173	217	0.59501	2.02174	32	65	0.739486	2.17295	77	167
PFI0865w	hypothetical protein, conserved	0.661056	1.10279	68	75	0.0985789	2	20	39	0.510078	2.16871	33	71
PFI0935w	DNAJ-like molecular chaperone protein, putative	0.948701	1.10302	602	546	0.502773	1.45837	226	329	0.2086	2.16727	304	660
MAL6P1.63		0.634129	1.21129	76	92	0.185369	1.03595	92	89	0.151217	2.16621	240	111
PFA0160c	integral membrane protein	0.970894	1.11512	755	677	0.253653	2.32863	135	314	0.249142	2.1653	195	423
PFI0405w	hypothetical protein	0.948617	1.23159	92	75	0.425274	1.73095	64	111	0.200889	2.1653	97	211
PF10_0358		0.353122	1.59318	88	140	0.159966	2.89571	33	94	0.0801754	2.16415	53	115
PF10_0052		0.563671	1.29612	62	80	0.203336	2.25116	22	48	0.176179	2.16399	31	67
PF11_0245	translation elongation factor EF-1, subunit alpha, putative	0.734668	1.23074	523	644	0.263791	2.12311	106	224	0.271312	2.16332	175	378
PF10_0116	hypothetical protein	0.895859	1.36667	287	210	0.526301	1.69338	180	304	0.220041	2.16181	230	497
PF11_0101		0.638775	1.08065	20	19	0.355056	1.09901	11	10	0.315559	2.16	9	22
PFE0660c	uridine phosphorylase, putative	0.424369	1.1902	4932	5870	0.0193821	3.2543	896	2917	0.0328581	2.15995	1466	3167
PF13_0040	DNA-directed RNA polymerase alpha chain, putative	0.742759	1.09002	90	82	0.0644665	2.72807	34	93	0.139299	2.15921	56	121
PFE0820c	hypothetical protein, conserved	0.935615	1.00777	78	77	0.891483	2.01311	31	61	0.688175	2.15706	50	109
PFE1095w		1	1	10	16	1	1	7	15	0.119249	2.15702	12	26
PF13_0333		1	1	18	29	0.37122	1.4902	10	15	0.069036	2.15487	23	49
PF11_0119	hypothetical protein	0.933696	1.30892	82	63	1	1	14	12	0.791428	2.15455	44	95
PFL0580w	DNA replication licensing factor mcm5, putative	0.414257	1.43353	578	403	0.257255	1.70073	273	464	0.147119	2.15417	235	506
MAL13P1.304	malaria antigen	0.588859	1.07956	98	91	0.505437	1.72899	69	119	0.323166	2.15372	59	128
PF14_0529	gamma-adaptin, putative	0.704886	1.02795	82	85	0.297505	1.23171	25	30	0.0880188	2.15285	39	83
PFE0920c		0.920241	1.21472	79	65	0.238178	1.9	10	19	0.444114	2.15248	28	61
PFB0300c	merozoite surface protein 2 precursor	3.43496e-05	3.46504	1120	323	0.390111	1.47748	8366	5662	0.00535192	2.15244	8318	3865
PF14_0301	hypothetical protein	0.497875	1.57602	383	243	0.229997	1.76449	28	49	0.0517815	2.15148	88	189
PFE0740c		1	1	17	21	1	1	11	10	0.115077	2.15108	14	30
PFI0230c	hypothetical protein, conserved	0.205945	2.04372	669	327	0.371023	2.22335	109	242	0.0995971	2.14984	217	466
MAL13P1.167	signal peptidase, putative	0.467046	1.32404	451	341	0.167123	1.65091	248	409	0.0238137	2.14932	228	489
MAL6P1.221	Plasmodium falciparum MSP8-like protein	1	1	29	35	0.21274	1.79546	269	150	0.115662	2.14811	421	196
PF10_0078		0.268666	1.42733	98	69	0.609426	1.33852	26	34	0.370577	2.14789	43	92
PFL2305w	hypothetical protein, conserved	0.781651	1.08318	53	57	0.512455	2.33674	20	46	0.63897	2.14362	38	81
PF14_0212		1	1	22	30	0.809411	1.72906	20	35	0.83648	2.14056	25	53
PFC0140c	N-ethylmaleimide-sensitive fusion protein, putative	0.871712	1.17931	86	73	0.174427	2.83281	32	90	0.180398	2.13949	51	109
PF10_0303	25 kDa ookinete surface antigen precursor (pfs25)	1	1	31	22	0.158095	2.74576	12	32	0.149987	2.13806	27	57
PFL1475w	sun-family protein, putative	0.220799	1.51903	189	287	0.213622	1.99185	74	147	0.0727795	2.13736	133	283
PF10_0317	hypothetical protein	0.660116	1.15699	534	462	0.112207	1.9728	206	406	0.0260754	2.13683	223	476
PFL0700w	hypothetical protein	0.39253	1.28615	98	126	0.298609	3.46394	51	178	0.316225	2.13578	164	349
PF07_0089	hypothetical protein	1	1	26	25	0.0573746	2.29252	15	34	0.0432115	2.13439	25	54
PFI0495w		0.868525	1.12262	65	58	0.386234	1.9108	21	41	0.0179019	2.13415	66	140
MAL6P1.36	dihydroorotate dehydrogenase, mitochondrial precursor	0.417144	1.28893	58	75	1	1	11	19	0.365027	2.13386	25	54
PFE1390w	RNA helicase-1	0.667407	1.23923	209	259	0.216022	1.81035	70	126	0.330801	2.13369	112	239
PF14_0566	hypothetical protein	1	1	39	30	0.467757	2.14348	23	49	0.402738	2.13333	33	70
PFD0810w	small GTP-binding protein	0.68634	1.20764	1957	1621	0.307863	1.86424	947	1765	0.236268	2.13052	922	1964
PFC0385c	serine/threonine protein kinase, putative	0.939485	1.18578	112	94	0.0425231	2.95165	46	134	0.18711	2.1305	68	145
PF13_0135		1	1	29	20	1	1	15	25	0.270024	2.12977	13	28
PFE1155c	mitochondrial processing peptidase alpha subunit, putative	0.994694	1.09033	203	221	0.418148	2.17694	37	81	0.588086	2.12976	71	151
PF14_0394	hypothetical protein	0.748909	1.3594	90	67	0.722156	1.33186	23	30	0.217437	2.12871	30	65
PFC0840w	P-type ATPase, putative	0.655845	1.11029	209	189	0.515147	1.11159	161	179	0.169568	2.1271	113	241
MAL6P1.61	DNA repair protein RAD50, putative	0.670046	1.00259	116	116	0.188421	2.53902	41	104	0.156671	2.12696	58	122
PF13_0162		0.92421	1.45833	116	79	0.823241	1.22363	24	29	0.808236	2.1266	150	70
PFC0600w		1	1	44	53	1	1	14	25	0.736252	2.12658	32	67
PF14_0259		0.814425	1.04618	59	56	0.530033	1.24428	49	39	0.396022	2.12547	114	53
PFL2445c		0.981176	1.0973	73	67	0.221593	1.48908	23	34	0.172301	2.12443	44	94
PF14_0600		0.964453	1.02594	44	42	0.0819031	3.63441	19	68	0.081669	2.12432	37	79
PF14_0370	RNA helicase, putative	0.605198	1.25812	55	70	0.0721205	1.92	18	34	0.082251	2.12416	30	63
PFL2425w	adaptor-related protein complex 3, sigma 2 subunit, putative	0.840609	1.07851	617	572	0.209008	1.84795	188	348	0.0936974	2.12289	243	515
PF11_0365		1	1	48	30	1	1	12	15	0.532779	2.12258	16	33
PFI0525w	nucleotide binding protein, putative	0.783968	1.17896	131	111	0.21459	1.58171	51	81	0.426334	2.12206	47	99
PFE0235c		0.69524	1.55449	97	62	0.860548	1.38144	19	27	0.887733	2.12206	47	99
PF10_0108		1	1	42	60	0.382643	2.28947	19	44	0.250612	2.12195	37	78
MAL6P1.284		0.603761	1.21575	64	77	0.722314	1.03766	328	316	0.136107	2.12184	170	361
PFB0595w	heat shock 40 kDa protein, putative	0.880099	1.07138	890	953	0.125841	2.14012	151	324	0.0556138	2.12146	230	487
PFC0875w	hypothetical protein	1	1	19	56	0.529955	1.0607	31	33	0.258006	2.12041	104	49
PF07_0111		0.875351	2.71636	28	75	0.870723	1.61411	24	39	0.936143	2.12027	29	62
PF11_0235	hypothetical protein	1	1	6	8	1	1	6	7	0.317503	2.12	10	21
PF14_0324	hypothetical protein, conserved	0.381375	1.72795	310	535	0.699817	1.202	100	120	0.442396	2.11994	131	278
PFL0705c	adrenodoxin-type ferredoxin, putative	0.630253	1.36517	308	420	0.374863	1.82716	97	178	0.555827	2.11939	105	222
PFD0475c	replication factor a protein, putative	0.815468	1.12706	389	438	0.860669	1.07084	208	222	0.165113	2.11845	198	420
PFB0391c		0.598731	1.27119	159	203	0.0956225	2.08041	49	101	0.140935	2.11836	83	175
PF14_0352	ribonucleoside-diphosphate reductase, large subunit	0.873534	1.11059	598	538	0.280653	1.77665	433	770	0.160599	2.11618	318	672
PFE1100w		0.906262	1.21337	359	436	1	1	84	164	0.304614	2.11354	229	484
PF07_0053		0.641022	1.12526	49	55	0.254477	1.5933	21	33	0.27368	2.11276	34	71
PF10_0320	hypothetical protein	1	1	38	30	1	1	17	28	0.737881	2.11111	23	48
PF10_0225	orotidine-monophosphate-decarboxylase, putative	0.784409	1.04556	94	90	1	1	12	19	0.237273	2.10894	36	76
PFL1875w	hypothetical protein	1	1	40	41	1	1	13	19	0.728378	2.10837	20	43
PFE1565w		0.28996	1.87584	60	112	0.532761	1.60534	34	54	0.465443	2.10811	74	156
PF11_0091		0.645895	1.19963	214	257	0.301388	2.55702	1184	463	0.145473	2.1067	1157	549
PF14_0528	hemolysin, putative	1	1	41	51	1	1	10	21	0.358155	2.10623	27	58
PFL0865w		0.78167	1.1278	116	103	0.708163	1.04079	138	132	0.128659	2.10461	130	274
PF13_0147		0.703502	1.27881	161	206	0.239233	2.25592	42	95	0.184463	2.10429	82	172
PFA0495c	selenocysteine-specific elongation factor selB homologue, putative	1	1	28	50	1	1	10	22	0.484809	2.10042	24	50
PFB0935w	cytoadherence linked asexual protein 2	1	1	24	18	0.422222	1.6007	91	57	0.390436	2.1004	105	50
PF14_0198	glycine -- tRNA ligase, putative	0.738328	1.03985	115	110	0.358732	1.94089	20	39	0.413986	2.09976	41	86
PF11_0485	hypothetical protein	0.915592	1.07794	235	253	0.5197	1.71454	56	96	0.315899	2.09827	93	194
PFC0260w	hypothetical protein	0.0800069	1.96183	13	26	1	1	9	15	0.125669	2.09821	11	24
PF08_0131	1-cys peroxidoxin	0.880763	1.0253	4501	4615	0.00449937	2.26837	961	2179	0.00163343	2.09748	1301	2728
PFD0840w	hypothetical protein	0.872419	1.1718	62	72	0.932706	1.72444	23	39	0.562283	2.09668	33	69
PF11_0224	circumsporozoite-related antigen	0.839928	1.07997	7249	7828	0.874964	1.17901	4864	5735	0.0997174	2.09613	7386	3523
PF08_0068	hypothetical protein	0.230913	1.66745	127	212	0.248513	1.71139	89	152	0.089822	2.09546	126	263
MAL7P1.134		0.907374	1.46353	170	249	0.463164	2.23278	73	162	0.689836	2.09366	99	208
MAL7P1.77		0.617442	1.34843	994	737	0.226251	2.42278	256	621	0.196588	2.09325	304	635
MAL6P1.79		1	1	43	35	0.79753	1.04113	41	39	0.507717	2.09247	29	61
PFC0630w		1	1	50	66	1	1	15	32	0.478514	2.09222	35	73
PFL1610c	hypothetical protein	0.510992	1.22465	50	62	1	1	11	28	0.245189	2.09059	29	60
PFL1160c	hypothetical protein, conserved	0.877147	1.57454	297	189	0.732709	1.38741	345	478	0.522363	2.09036	447	935
PFL2615w	rifin	1	1	40	54	0.361978	1.7	14	24	0.653477	2.0898	25	51
PFD0080c	hypothetical protein	0.571451	1.07169	54	58	0.53505	1.54863	142	92	0.183179	2.08954	222	106
PFA0290w	DNA binding protein, putative	0.646347	1.03282	91	94	0.594558	1.52669	56	86	0.477368	2.08904	73	153
PF10_0220		0.757659	1.33333	55	74	0.452147	1.72168	635	369	0.17303	2.089	728	348
PFI0325c	hypothetical protein	0.716318	1.23266	175	215	0.611555	1.69305	158	94	0.325058	2.08638	268	129
PF13_0044	carbamoyl phosphate synthetase, putative	0.852522	1.09993	150	136	0.488795	1.26891	30	24	0.499897	2.08294	88	42
PFL2260w		0.650332	1.31265	127	167	0.258168	2.04296	42	86	0.162666	2.08262	70	146
MAL7P1.158	signal recognition particle, putative	0.506148	1.37481	271	197	0.615493	1.60311	71	114	0.402193	2.08256	97	202
PF10_0188	hypothetical protein	0.903759	1.31157	54	70	0.070261	1.59937	32	51	0.0484798	2.08204	45	94
PF14_0569		0.81772	1.25865	167	133	0.761501	1.25827	80	64	0.368636	2.08021	96	200
PF14_0306		0.458314	2.86624	16	45	1	1	8	17	0.510348	2.07921	10	21
MAL8P1.63	hypothetical protein, conserved	0.81818	1.15088	66	57	1	1	16	16	0.107998	2.07855	33	69
PFB0810w	hypothetical protein	0.903021	1.4381	267	186	0.868776	1.61998	190	117	0.437771	2.07711	122	253
PFI1425w		0.742534	1.10053	95	104	0.694465	1.28767	44	56	0.365484	2.07664	54	111
PF08_0078	hypothetical protein	0.404952	1.26027	173	218	0.307978	1.06724	49	46	0.497959	2.07655	102	212
PFB0555c	hypothetical protein	0.972991	1.04059	446	464	0.561143	1.37466	145	200	0.27102	2.07644	221	459
PFD0565c	RNA helicase, putative	0.202369	1.5	46	69	0.34254	1.90217	18	35	0.227805	2.0757	25	52
PFE0840c		0.879132	1.13029	118	134	0.721003	1.87441	64	119	0.483792	2.07317	74	153
PFB0790c	hypothetical protein	0.206736	1.38889	15	11	1	1	7	19	0.127442	2.07317	12	26
PF08_0063	hypothetical protein	0.634536	1.29275	258	333	0.273761	1.82834	37	67	0.0660919	2.07249	54	112
MAL8P1.152	hypothetical protein	0.400175	1.29882	144	187	0.217074	1.39532	68	95	0.0329875	2.07236	100	206
PF10_0151		0.550913	2.55814	17	44	0.23836	2.6134	19	51	0.0841403	2.07234	24	49
PF11_0048	casein kinase II beta chain, putative	0.964066	1.10456	519	470	0.311494	1.59588	146	232	0.194763	2.07157	201	417
PF14_0408	Ser/Thr protein kinase, putative	0.683887	1.35498	23	31	0.539023	1.41031	45	63	0.325864	2.07143	41	84
PF08_0047	hypothetical protein	0.999372	1.14728	93	81	0.485708	2.04701	161	79	0.0394723	2.07116	274	132
PF10_0301	calmodulin, putative	1	1	36	48	0.781436	1.1597	120	139	0.349594	2.07071	120	249
PFI1545c	proteosome precursor, putative	0.837552	1.10444	498	451	0.355947	2.1314	158	337	0.179894	2.07042	190	394
PFD0145c		1	1	43	51	0.22102	1.18009	21	25	0.245456	2.07034	33	68
PF11_0049	hypothetical protein, conserved	0.566662	1.02805	169	164	0.15429	1.6761	64	107	0.110707	2.069	115	237
PF14_0178	hypothetical protein	0.813726	1.00555	126	127	0.285233	1.44355	62	90	0.0890831	2.06783	97	201
PF11_0284	methyltransferase, putative	1	1	23	26	1	1	11	18	0.389697	2.06707	16	34
PF11_0341	hypothetical protein	0.824156	1.18033	12	14	1	1	11	11	0.801363	2.06667	22	11
PFC0475c		0.563361	1.22917	153	125	0.484736	1.02388	96	99	0.122258	2.06537	144	297
MAL7P1.87		1	1	21	19	0.518203	1.52893	24	37	0.738625	2.06522	18	38
PF14_0297	ecto-nucleoside triphosphate diphosphohydrolase 1, putative	0.388902	1.21728	38	47	0.082296	2.53465	10	26	0.313968	2.06433	17	35
MAL8P1.100		1	1	33	29	1	1	10	13	0.63171	2.0625	14	30
PFE1335c		0.910243	1.13214	480	424	0.503806	1.23449	110	135	0.133292	2.06144	153	315
PFE0985w		0.849839	1.23957	65	80	0.255073	1.37714	18	24	0.172536	2.05978	18	38
PF11_0319	hypothetical protein	1	1	44	43	1	1	14	17	0.5151	2.05976	25	52
PFE1115c	s-adenosylmethionine-dependent methyltransferase, putative	0.374331	1.14125	205	234	0.627457	1.45965	166	114	0.199732	2.05923	445	216
PFL0735w	cyclophilin	0.930427	1.07586	116	125	0.0701483	1.58092	35	55	0.0636156	2.05719	58	119
PF11_0114	actin, putative	0.831293	1.15106	343	298	0.196908	1.56239	346	541	0.0840517	2.05703	317	653
PFB0350c	cysteine protease, putative	0.825648	1.07671	471	507	0.26498	1.88404	704	1326	0.127459	2.05696	444	914
PF14_0458	hypothetical protein	0.164129	1.27119	12	15	1	1	6	11	0.0671367	2.05556	13	26
PF14_0539		0.844672	1.21338	125	103	0.866094	2.18774	26	57	0.685092	2.05485	71	146
PFL0560c	minichromosome maintenance protein, putative	0.394002	2.25616	20	46	0.0866699	3.15517	17	55	0.0943005	2.05413	35	72
MAL7P1.171	hypothetical protein	0.847531	1.16036	56	64	0.127557	1.42403	40	28	0.164494	2.05398	72	35
PF13_0043	CCAAT-binding transcription factor, putative	0.890588	1.04769	141	134	0.30044	1.51971	28	42	0.100126	2.05253	50	102
PFD0975w		0.193984	1.51426	263	398	0.395347	1.60448	219	351	0.234202	2.05185	328	673
PF07_0118	hypothetical protein	0.933965	1.05902	32	31	0.268698	1.60284	14	23	0.119602	2.05172	17	36
PF11_0423	hypothetical protein	0.615479	1.15102	117	135	0.585009	1.87202	46	86	0.214546	2.0506	109	223
PF13_0254	hypothetical protein	0.836181	1.02486	37	36	0.174701	1.86309	17	31	0.25608	2.04878	25	50
PFB0125c		0.740312	1.01475	34	34	0.782693	1.02927	21	21	0.876246	2.04878	25	50
PF10_0087	diphthine synthase	0.891986	1.06563	206	194	0.786275	1.09879	55	50	0.111509	2.04794	154	75
PFI0590c		0.228963	1.63112	57	93	0.415767	1.75214	23	41	0.191349	2.04717	42	87
PFD0405w		0.707441	1.56489	13	21	0.483764	1.17901	16	19	0.432972	2.04706	17	35
PFL2090c		1	1	86	57	0.867524	1.45068	75	52	0.398516	2.04593	68	138
PF14_0478		0.21863	2.04136	82	168	0.36011	1.95427	83	162	0.271546	2.04533	106	217
chr1.rRNA-1-ITS2		0.995676	1.03377	116	119	0.0155735	5.32692	36	194	0.306871	2.04516	47	95
PF08_0043		0.958224	1.27939	84	66	0.671819	1.07547	42	46	0.773413	2.04474	38	78
PFI0820c	RNA-binding protein, putative	0.52054	1.5297	93	61	0.152219	1.12615	49	44	0.130858	2.04296	138	68
PF14_0519	ribosomal protein S11, putative	0.583838	1.42	78	55	0.226479	1.73354	32	55	0.179939	2.04194	31	63
PF14_0411	small nuclear ribonuclear protein, putative	0.693167	1.24001	425	528	0.881772	1.08754	135	147	0.526572	2.04169	146	299
MAL6P1.34		1	1	21	51	0.425148	1.91053	19	36	0.0511861	2.04148	22	44
PF13_0194		0.162252	1.94148	332	644	0.498893	1.18471	324	273	0.147944	2.04122	609	298
PF14_0110	hypothetical protein	0.890893	1.0133	256	259	0.306566	2.27676	810	356	0.270353	2.0411	988	484
PFL0680c	hypothetical protein	1	1	117	73	0.278304	2.4232	32	77	0.252777	2.04101	83	169
PFE1275c	RNA methyltransferase, putative	0.365788	1.83238	122	223	0.529647	1.74582	60	104	0.42896	2.04073	93	190
PF14_0545	thioredoxin	0.11413	1.61124	424	263	0.309674	1.01786	86	84	0.0274183	2.03957	121	247
PFL0045c	hypothetical protein	1	1	22	17	1	1	12	12	0.357105	2.03937	26	13
PF08_0115		0.925011	1.13378	273	241	0.216682	1.35026	492	364	0.0535603	2.03854	735	361
PFC0595c	serine/threonine protein phosphatase, putative	0.983485	1.07716	223	240	0.306006	1.70326	34	57	0.446752	2.03852	62	127
PF10_0105		0.837548	1.15169	41	36	1	1	8	21	0.222217	2.03846	16	32
PF13_0226	hypothetical protein, conserved	0.832109	1.31081	29	22	0.372076	1.27888	25	32	0.263913	2.03523	37	75
PFL0375w	hypothetical protein	0.899127	1.20521	96	116	0.596713	1.29319	57	74	0.334872	2.03513	74	151
PF11_0087	Rad51 homolog, putative	0.495799	1.09965	220	200	0.219909	1.69517	27	46	0.212376	2.03369	74	151
PFL0220c	hypothetical protein	1	1	117	71	1	1	32	84	0.866704	2.03367	59	121
PF14_0132	ribosomal protein S9, putative	0.869733	1.04038	44	42	0.277844	1.75401	19	33	0.504068	2.033	30	62
PFL0805w		0.591912	1.38272	24	34	1	1	13	17	0.176821	2.03297	18	37
PF11_0127	hypothetical protein	0.974543	1.24257	75	61	0.659931	1.55351	27	42	0.960751	2.03183	97	198
PF14_0168		0.528611	2.29012	16	37	0.0236444	4.07692	17	69	0.0558127	2.02973	37	75
PF11_0188	heat shock protein 90, putative	0.669522	1.18456	189	224	0.103899	3.53488	22	76	0.143333	2.02926	58	118
PF13_0041		1	1	29	23	0.939761	1.43889	18	26	0.292317	2.02847	57	28
PFD0540c		1	1	33	49	0.0295181	2.37778	14	32	0.209217	2.02655	23	46
MAL6P1.125	DNA polymerase epsilon, catalytic subunit a, putative	0.722824	1.24242	45	36	0.369902	2.89831	12	34	0.0878595	2.02622	27	54
PF13_0317	hypothetical protein	1	1	33	36	0.564622	1.09464	35	32	0.963673	2.02551	20	40
PF07_0073	seryl-tRNA synthetase, putative	0.914389	1.0068	427	430	0.553576	1.01606	199	202	0.131256	2.02492	177	358
PF11_0144		0.548933	1.24847	98	122	0.51393	1.51485	40	61	0.280015	2.02477	77	155
PF14_0256	exosome complex exonuclease rrp41, putative	0.708638	1.01436	132	134	0.519594	1.10602	35	39	0.436874	2.02421	41	84
PFL2145w		0.506907	1.28604	178	228	0.919375	1.17891	324	275	0.467404	2.02394	217	440
MAL6P1.285	thiamin-phosphate pyrophosphorylase, putative	0.489355	1.11964	154	172	0.689526	1.31031	88	116	0.535305	2.02361	110	223
PF13_0208		0.793515	1.15904	101	87	0.604143	2.21472	16	36	0.635735	2.0212	28	57
MAL13P1.196	protein kinase, putative	0.943836	1.23089	77	63	0.235027	2.08333	17	35	0.124491	2.02105	38	77
PFL1630c	hypothetical protein	0.486181	1.07113	97	104	0.0937826	1.99308	29	58	0.0973011	2.02074	43	88
PFL1055c	hypothetical protein	1	1	30	36	0.279543	2.66197	76	28	0.146697	2.01907	74	37
PFB0205c	hypothetical protein	0.663315	1.65068	44	72	0.742729	1.32075	27	35	0.173504	2.01907	37	74
PF13_0219		0.149647	1.8211	65	119	0.192374	1.91721	88	46	0.0907337	2.01858	130	65
MAL13P1.50	hypothetical protein	0.941695	1.04345	157	163	0.449552	1.50343	29	44	0.391998	2.01812	61	123
PF11_0435	hypothetical protein	0.98598	1.35816	77	56	0.552515	1.16169	57	66	0.677281	2.01767	68	137
PF11_0443	hypothetical protein, conserved	1	1	45	25	0.614396	1.29394	33	43	0.430287	2.01751	51	104
PFI1355w		0.658505	1.31491	78	102	0.822783	1.27463	48	61	0.690552	2.01749	69	138
PF11_0357		0.537325	1.09645	20	22	1	1	11	17	0.0613968	2.01709	12	24
PF14_0401	methionine -- tRNA ligase, putative	0.951814	1.04006	286	275	0.613131	1.06163	38	36	0.308553	2.01605	125	251
PFE0115c	hypothetical protein	1	1	20	26	1	1	9	22	0.138227	2.01523	20	40
MAL13P1.251	hypothetical protein	0.869472	1.17869	29	34	1	1	9	15	0.383181	2.01379	15	29
PF13_0209		0.75691	1.17566	94	80	0.541417	1.25946	23	19	0.353767	2.01358	59	119
PF14_0620		0.0514972	1.91847	125	240	0.257132	1.74474	38	66	0.0487446	2.01311	76	154
PF14_0719		0.868121	1.00131	76	76	0.180602	1.18913	46	55	0.0654579	2.01286	31	63
PF10_0047		0.22439	1.75089	112	196	0.123229	2.08987	61	128	0.0507533	2.01275	86	174
PFD1075w	hypothetical protein	0.768615	1.27365	75	59	0.127894	2.17597	23	51	0.424304	2.01156	52	104
PFE0220w	hypothetical protein	0.702714	2.18313	83	181	0.198016	2.63526	33	87	0.334345	2.00936	75	150
PF14_0311		0.587496	1.46226	16	11	1	1	14	10	0.478876	2.008	13	25
PFB0745w	hypothetical protein	0.358078	1.0907	48	44	0.304189	1.61224	15	24	0.232206	2.00719	14	28
MAL8P1.134	hypothetical protein	0.969125	1.1506	221	192	0.264742	1.4899	248	369	0.0894201	2.00668	270	541
PF07_0077		0.637828	1.17748	111	131	0.61085	1.05731	35	37	0.102741	2.00649	46	93
PFC0370w		0.424006	1.20952	11	13	0.912487	1.51074	91	61	0.683097	2.00588	102	51
PFL1940w	3-hydroxyisobutyryl-coenzyme A hydrolase, putative	1	1	25	22	1	1	18	14	0.485922	2.00437	46	23
PFL0505c	hypothetical protein	0.799251	1.16705	103	88	0.662876	1.36125	99	135	0.660168	2.00303	66	132
MAL7P1.65	hypothetical protein	1	1	16	24	0.00124967	2.28	8	23	0.0492495	2	18	36
PFC0165w		0.675892	1.47471	51	76	0.224812	1.77647	17	30	0.382393	2	31	61
PFL0385c		1	1	12	21	0.968011	1.10924	13	12	0.607638	2	14	27
PF14_0626		0.300737	1.55618	18	28	1	1	12	17	0.37896	2	14	28
PF11_0389		0.386862	1.16022	18	21	1	1	10	21	0.065531	2	13	25
PFB0245c	DNA-directed RNA polymerase II 16 kDa subunit, putative	0.997159	1.09422	405	370	0.393617	1.94877	45	88	0.327493	1.99866	149	298
PFL1210w	hypothetical protein	0.662182	1.3435	115	154	0.580697	1.23308	33	27	0.49966	1.99852	67	135
PFC0262c	hypothetical protein	0.830908	1.03573	216	223	0.354361	1.54639	166	257	0.192083	1.99799	150	299
MAL6P1.110	transketolase, putative	0.680896	1.18972	479	569	0.527151	1.37843	276	200	0.199585	1.9972	499	250
PF14_0439	leucine aminopeptidase, putative	0.65236	1.21038	1620	1961	0.0177038	1.71173	352	603	0.0670015	1.99678	466	931
PF11_0433		0.871997	1.18397	55	65	0.433504	2.69538	33	88	0.427312	1.99676	62	123
PFD0920w		1	1	21	22	0.0788492	1.728	13	22	0.143382	1.99598	25	50
PFE0540w	WD-repeat potein, putative	0.774513	1.58247	39	61	0.0759181	2.4433	19	47	0.933127	1.99366	47	94
PF14_0135		1	1	33	50	0.302821	2.18546	87	40	0.225664	1.99351	123	62
MAL8P1.142	proteasome beta-subunit	0.85358	1.05437	929	979	0.685786	1.27015	674	856	0.188455	1.99272	577	1149
PF11_0466	transport protein, putative	0.966395	1.69405	35	60	0.304413	2.37607	12	28	0.945843	1.99091	22	44
PFD0970c		0.502822	1.35739	57	77	0.859146	1.95131	27	52	0.826018	1.99076	43	86
MAL8P1.111		0.70218	1.37623	102	140	0.17188	2.3123	63	147	0.14902	1.99013	122	242
MAL13P1.264		0.187123	1.64241	111	183	0.147441	1.63339	100	61	0.0656845	1.98906	309	155
PFC0530w	hypothetical protein	0.881441	1.28316	146	187	0.184675	2.00707	28	57	0.261922	1.98894	81	162
PF10_0266		0.39365	1.32584	53	71	0.323565	1.9447	42	22	0.261442	1.98856	87	44
PFL2220w		0.884968	1.27788	70	55	0.291548	1.16066	77	67	0.418089	1.98796	182	91
chr1.rRNA-1-28s		0.426269	1.54402	145	225	0.326651	4.4	46	200	0.842645	1.98789	246	124
PFI1160w		1	1	19	36	1	1	11	27	0.230831	1.98676	15	30
MAL7P1.178	hypothetical protein	1	1	19	28	0.305168	1.37281	31	23	0.162203	1.98643	88	44
PFD0660w	hypothetical protein	0.636827	2.07319	734	354	0.698716	1.69732	227	386	0.371135	1.98589	354	704
PFL0750w		1	1	56	32	1	1	16	33	0.221704	1.98551	28	55
PF11_0059	hypothetical protein	0.988281	1.0749	310	288	0.22446	1.58207	73	115	0.301847	1.98539	96	190
PF11_0350		1	1	36	27	1	1	11	18	0.468989	1.98454	19	39
PF10_0338	hypothetical protein	0.610663	1.11039	62	68	0.190447	1.43929	28	40	0.181462	1.98198	44	88
PF10_0281	hypothetical protein	0.964758	1.1926	158	132	0.420432	1.24649	514	413	0.0861914	1.98166	886	447
PFL0975w		0.982627	1.26966	90	71	0.325403	1.88072	72	136	0.490366	1.98113	58	116
PFL1090w		0.76801	1.39353	371	517	0.76287	1.04819	2924	3065	0.106032	1.98102	3726	1881
PF11_0053	PfSNF2L	0.435069	1.22546	46	38	0.702269	1.35912	36	49	0.808171	1.98097	94	47
PF13_0173		1	1	28	32	0.79372	1.26401	70	55	0.17559	1.98081	93	47
PF14_0069		1	1	9	10	1	1	10	14	0.38944	1.98	20	6
PFE1480c		0.661854	1.47183	14	21	1	1	12	25	0.549839	1.97778	14	27
[truncated: 3,119 more rows]
