# Supplementary material for: A systematic approach to understand the mechanism of action of the bisthiazolium compound T4 on the human malaria parasite, Plasmodium falciparum
Source: BMC Genomics. 2008 Oct 30;9:513. doi: 10.1186/1471-2164-9-513 (PMC2596145; doi:10.1186/1471-2164-9-513)
Supplement: Additional file 4 — Additional table 3: Known and putative phospholipid and neutral lipid enzymes of P. falciparum. [file 1471-2164-9-513-S4.xls]

## Sheet: Sheet1
Gene	Annotation	Enzyme
PF13_0100	Glycerol-3-phosphate acyltransferase	PfPlsB
PFI0695c	1-acyl-sn-glycerol-3-phosphate acyltransferase	PfPlsC
PFL0620c	Glycerol-3-phosphate acyltransferase	PfGat
PF13_0269	Glycerol kinase	PfGk
MAL6P1.145	Choline/ethanolamine-phosphate transferase	PfCept
PF14_0020	Choline kinase	PfCk
PF11_0257	Ethanolamine kinase	PfEk
PF13_0253	CTP:phosphoethanolamine cytidylyltransferase	PfEct
PFI1370c	Phosphatidylserine decarboxylase	PfPsd
MAL13P1.335	Phosphatidylserine synthase base exchange	PfPssbe
MAL13P1.214	Phosphoethanolamine N-methyltransferase	PfPmt
MAL8P1.58	Phosphatidylserine synthase CDP-DAG dependent	PfPss
PFI1485c	Diacylglycerol kinase	PfDgk1
PF14_0097	Cytidine diphosphate-diacylglycerol synthase	PfCds
MAL6P1.178	Phosphatidic acid phosphatase	PfPap2
PF14_0681	Diacylglycerol kinase	PfDgk2
PF13_0092	CTP:phosphocholine cytidylyltransferase	PfCct
MAL6P1.177	Sphingomyelin synthase	PfSms2
MAL13P1.82	Phosphatidylinositol synthase	PfPis
Chr3.phat_245	Acyl-CoA:diacylglycerol acyltransferase	PfDgat1
PFE0585c	Myo-inositol 1-phosphate synthase	PfIns
PFI0955w	Myo-inositol transporter	PfItr
MAL6P1.97	Cardiolipin Synthetase	PfCls
Chr14.phat_153	Serine palmitoyltransferase	PfSpt
Chr14.phat_34	Ceramide synthase	PfSna
