# Supplementary material for: A systematic approach to understand the mechanism of action of the bisthiazolium compound T4 on the human malaria parasite, Plasmodium falciparum
Source: BMC Genomics. 2008 Oct 30;9:513. doi: 10.1186/1471-2164-9-513 (PMC2596145; doi:10.1186/1471-2164-9-513)
Supplement: Additional file 5 — Additional table 4: Protein abundance detected at 24 hours for treated and untreated parasite at 40 nM of T4 on synchronized parasites. [file 1471-2164-9-513-S5.xls]

## Sheet: Sheet1
Genes	Description	L	MW	pI	Sum Plus	Sum Minus	Diff	Fold
PFI0875w	Heat shock protein Location=join(737975..738050,738384..740266)	652	72388	5.3	1565	1093	-472	0.698403
PFI1475w	merozoite surface protein 1, precursor Location=1201802..1206964	1720	195725	6.5	886	497	-389	0.560948
PF08_0054	heat shock 70 kDa protein Location=complement(481771..483804)	677	73915	5.7	338	213	-125	0.630178
PFI1270w	hypothetical protein Location=join(1040703..1040795,1040946..1041506)	217	24698	5.6	176	68	-108	0.386364
PFB0100c	knob associated histidine-rich protein Location=complement(join(105686..105796,103385..105238))	654	71303	9.1	132	29	-103	0.219697
PFL0585w	PfpUB Plasmodium falciparum polyubiquitin Location=join(526103..526130,526657..527774)	381	42829	7.6	145	65	-80	0.448276
PF14_0075	plasmepsin, putative Location=283085..284434	449	51046	5.5	95	42	-53	0.442105
PF14_0077	plasmepsin 2 precursor Location=293470..294831	453	51481	5.6	74	26	-48	0.351351
PFD0080c	hypothetical protein Location=complement(join(111958..112053,110192..111778))	560	60270	8.6	49	2	-47	0.0408163
PFE1590w	early transcribed membrane protein Location=1301219..1301764	181	19030	5.4	45	0	-45	0
PF11_0175	heat shock protein 101, putative Location=complement(join(637027..637125,636694..636817,636456..636544,633708..636116))	906	102874	9.1	76	33	-43	0.434211
PFE1605w	protein with DNAJ domain Location=join(1312466..1312663,1312761..1314149)	528	61086	9.3	52	14	-38	0.269231
PF14_0201	hypothetical protein Location=join(860156..860268,860429..863225)	969	112574	4.6	59	21	-38	0.355932
MAL13P1.56	m1-family aminopeptidase Location=459713..462970	1085	126062	7.6	147	110	-37	0.748299
MAL8P1.69	14-3-3 protein Location=complement(join(513261..513345,512880..512965,512138..512737))	256	29476	5	70	35	-35	0.5
PF11_0061	histone H4, putative Location=complement(219435..219746)	103	11456	11.2	85	50	-35	0.588235
PF14_0517	peptidase, putative Location=2233131..2235425	764	88503	6.8	46	14	-32	0.304348
PF11_0174	hypothetical protein Location=complement(628393..630495)	700	80412	6.2	61	30	-31	0.491803
MAL8P1.17	disulfide isomerase precursor, putative Location=join(138904..139079,139235..140510)	483	55501	5.8	564	533	-31	0.945035
PFA0015c	var-like protein Location=complement(join(43998..46730,42590..43840))	1327	153319	6.1	30	0	-30	0
PFE0810c	40S ribosomal subunit protein S14, putative Location=complement(join(676441..676612,676021..676198,675807..675912))	151	16077	10.5	63	34	-29	0.539683
PFB0095c	erythrocyte membrane protein 3 Location=complement(join(98728..98838,91318..98532))	2441	273646	8.9	27	0	-27	0
PFL0050c	hypothetical protein Location=complement(join(78993..79067,76846..78732))	653	77116	4.5	34	7	-27	0.205882
MAL8P1.95	hypothetical protein Location=complement(join(686760..686799,685448..686385))	325	37500	4.3	59	32	-27	0.542373
PF11_0162	falcipain-3 Location=complement(581942..583420)	492	56666	7	29	5	-24	0.172414
MAL6P1.314	Plasmodium falciparum var-like protein Location=join(1354878..1357619,1357778..1359013)	1325	153299	6.3	30	6	-24	0.2
PFI1820w	erythrocyte membrane protein 1 (PfEMP1) Location=join(1486058..1488769,1488940..1490175)	1315	151986	6	30	6	-24	0.2
PF14_0076	plasmepsin 1 precursor Location=288296..289654	452	51461	7.2	24	3	-21	0.125
PF14_0627	ribosomal protein S3, putative Location=join(2683091..2683102,2683623..2683744,2683953..2684484)	221	24668	10.2	38	17	-21	0.447368
Scramble_PFD0390c	hypothetical protein Location=complement(398274..400274)	666	77680	5.5	20	0	-20	0
PF13_0346	ubiquitin/ribosomal fusion protein uba52 homologue, putative Location=complement(join(2528226..2528432,2527706..2527885))	128	14617	9.9	27	8	-19	0.296296
MAL6P1.183	iswi protein homologue Location=1044028..1052187	2719	315620	7	45	27	-18	0.6
PF14_0141	ribosomal protein L10, putative Location=570801..571460	219	25216	10	22	5	-17	0.227273
PF14_0598	glyceraldehyde-3-phosphate dehydrogenase Location=join(2558046..2558129,2558366..2559295)	337	36635	7.7	21	5	-16	0.238095
PFC0920w	histone H2A variant, putative Location=join(871883..871976,872372..872623,872835..872965)	158	16453	10.6	48	32	-16	0.666667
PF11_0007	erythrocyte membrane protein 1 (PfEMP1) Location=join(24160..29472,30363..31598)	2182	246114	5.9	13	0	-13	0
PFI1780w	hypothetical protein Location=join(1458380..1458484,1458804..1459850)	383	45500	9.7	16	3	-13	0.1875
PF14_0078	HAP protein Location=297467..298822	451	51693	8	24	11	-13	0.458333
MAL13P1.92	40S ribosomal protein S15, putative Location=join(727995..728003,728311..728745)	147	17040	10.2	16	4	-12	0.25
PFI0155c	ras family GTP-ase, putative Location=complement(join(134705..134803,134402..134548,134203..134277,133929..134077,133761..133830))	179	20856	5.1	17	5	-12	0.294118
MAL13P1.214	phosphoethanolamine N-methyltransferase, putative Location=join(1672971..1673037,1673183..1673213,1673385..1673467,1673571..1674190)	266	31043	5.6	17	5	-12	0.294118
PF10_0187	ribosomal protein L30e, putative Location=join(786502..786625,786805..787007)	108	11775	9.4	17	6	-11	0.352941
PFD0090c	hypothetical protein Location=complement(join(122360..122509,121052..122188))	428	49743	9.5	23	12	-11	0.521739
PF11_0401	hypothetical protein Location=complement(join(1532577..1536766,1532210..1532483))	1487	172307	9.1	10	0	-10	0
PFE0080c	rhoptry-associated protein 2 (RAP-2) Location=complement(84041..85237)	398	46739	8.8	18	8	-10	0.444444
PF13_0180	chaperonin, putative Location=join(1339556..1339639,1339778..1339838,1340025..1340143,1340236..1340303,1340747..1340813,1341088..1341465)	258	29063	7.9	42	32	-10	0.761905
PF14_0316	DNA topoisomerase II, putative Location=complement(join(1332069..1336254,1331682..1331800,1331486..1331557,1331316..1331357))	1472	169227	8.3	9	0	-9	0
PFC0300c	60S ribosomal protein L7, putative Location=complement(join(312905..312910,312537..312662,311650..312291))	257	30523	10.3	9	0	-9	0
PFB0385w	acyl carrier protein, putative Location=join(352836..352881,353086..353306,353482..353628)	137	15809	8.8	9	0	-9	0
PFL0620c	glycerol-3-phosphate acyltransferase =complement(552096..553847)	583	66919	8.6	9	0	-9	0
PFL1925w	cell division protein FtsH, putative Location=1655475..1658117	880	100957	8.7	11	2	-9	0.181818
PFI0465c	hypothetical protein Location=complement(join(435257..435365,434983..435132,433230..434785))	604	72245	7.9	13	4	-9	0.307692
Scramble_PF10_0374	gene 11-1 protein precursor (Pf11-1/Pfs2400) Location=join(1522017..1530203,1530648..1532621,1532679..1532912,1532952..1540292,1540515..1547426,1547459..1552094,1552129..1554614)	10589	1214512	3.5	16	7	-9	0.4375
PFE1600w	hypothetical protein Location=join(1308273..1308473,1308607..1309935)	509	60188	5.1	22	13	-9	0.590909
PF14_0344	hypothetical protein Location=1478732..1481713	993	112409	4.4	24	15	-9	0.625
PFD0870w	hypothetical protein Location=join(797705..799891,800802..802122,802320..804826,805044..805156,805322..805407,805703..805899,806054..808267,808426..810950,811150..816685)	5561	665147	8.5	8	0	-8	0
PFL0590c	p-type ATPase, putative Location=complement(join(530399..532792,528999..530231))	1208	133874	6.5	8	0	-8	0
PF14_0614	hypothetical protein Location=2618627..2623135	1502	177743	5.7	12	4	-8	0.333333
PFE0870w	transcriptional regulator, putative Location=join(731405..734611,734830..734968,735081..735160)	1141	132682	5	7	0	-7	0
PF14_0101	hypothetical protein Location=complement(join(404084..417061,403651..403890))	4405	526738	8.9	7	0	-7	0
MAL6P1.91	ornithine aminotransferase Location=412626..413870	414	46055	6.9	9	2	-7	0.222222
Scramble_PF10_0211	hypothetical protein Location=complement(join(880602..886845,874200..880556,873595..874030,873206..873464))	4431	532568	9.3	10	3	-7	0.3
PF11_0161	falcipain-2 precursor, putative Location=complement(578864..580312)	482	55803	8	12	5	-7	0.416667
PF11_0165	falcipain 2 precursor Location=complement(589744..591198)	484	55927	7.4	12	5	-7	0.416667
PF13_0141	L-lactate dehydrogenase Location=1044785..1045735	316	34108	7.5	14	7	-7	0.5
PF14_0083	ribosomal protein S8e, putative Location=join(323316..323650,323850..324171)	218	25051	10	16	9	-7	0.5625
PFL1005c	chromodomain protein Location=complement(831245..832045)	266	31018	9.5	28	21	-7	0.75
PF14_0231	ribosomal protein L7a, putative Location=join(978049..978055,978347..978651,978771..979307)	282	32580	10.2	6	0	-6	0
PF10_0079	hypothetical protein Location=331245..342806	3853	453008	8.5	6	0	-6	0
PFB0330c	cysteine protease, putative Location=complement(join(297583..297616,296725..297351,296452..296586,294273..296317))	946	109639	5.8	6	0	-6	0
PFC0290w	40S ribosomal protein S23, putative Location=join(307326..307335,307539..307717,308231..308479)	145	16130	10.8	6	0	-6	0
PFC0581w	hypothetical protein Location=join(563358..563406,563489..563518,563601..563629,563753..563795,563991..564057,564257..564330,564402..564501,564613..564695,564811..564947,565058..565194,565302..565527)	324	38640	8.4	8	2	-6	0.25
PF13_0238	conserved protein, putative Location=complement(1700894..1703074)	726	83665	5.9	9	3	-6	0.333333
MAL7P1.77	hypothetical protein Location=join(621424..622856,622976..623111)	522	60601	4.5	12	6	-6	0.5
PF11_0272	ribosomal protein S18, putative Location=complement(join(1021207..1021410,1020704..1020970))	156	17891	10.5	14	8	-6	0.571429
PFD0625c	erythrocyte membrane protein 1 (PfEMP1) Location=complement(join(570741..576239,568564..569898))	2277	256122	5.5	5	0	-5	0
PFE0690c	Rab1 protein Location=complement(585355..585978)	207	23859	7.4	5	0	-5	0
PF14_0252	hypothetical protein Location=join(1064280..1068016,1068131..1068347,1068438..1068502,1068652..1068787,1068950..1069065,1069215..1069320,1069468..1069524)	1477	175760	7.3	5	0	-5	0
PFA0110w	ring-infected erythrocyte surface antigen precursor Location=join(99052..99246,99453..102515)	1085	126521	4.5	5	0	-5	0
PFE0660c	uridine phosphorylase, putative Location=complement(569180..569917)	245	26858	6.5	5	0	-5	0
PF14_0359	hypothetical protein, conserved Location=join(1532284..1532349,1532694..1533902)	424	48469	7.2	5	0	-5	0
Scramble_MAL6P1.73	translation initiation factor IF-2, putative Location=343857..346790	977	112358	8	5	0	-5	0
PFE0970w	cytochrome c oxidase assembly protein (heme A: farnesyltransferase), putative Location=795525..797471	648	75192	9.6	5	0	-5	0
Scramble_PFA0590w	ABC transporter, putative Location=465876..471344	1822	214439	8.7	5	0	-5	0
PF14_0579	ribosomal protein L27, putative Location=complement(join(2475412..2475422,2474862..2475101,2474616..2474730))	121	13795	10.3	5	0	-5	0
PFL2215w	actin Location=1920770..1921900	376	41871	5.3	7	2	-5	0.285714
PFI1090w	s-adenosylmethionine synthetase, putative Location=903352..904560	402	44844	6.7	7	2	-5	0.285714
PF14_0192	glutathione reductase Location=complement(join(824331..824398,824137..824215,822619..823974))	500	56492	7.9	9	4	-5	0.444444
PF07_0088	40S ribosomal protein S5, putative Location=complement(join(834913..834990,834285..834794))	195	21863	9.6	11	6	-5	0.545455
PF07_0087	hypothetical protein Location=819260..819994	244	29250	8.6	29	24	-5	0.827586
Scramble_MAL6P1.80	hypothetical protein Location=370731..378989	2752	325017	7.1	4	0	-4	0
Scramble_PF11_0097	succinyl-CoA synthetase alpha subunit, putative Location=join(364931..364972,365218..366438)	420	47532	8.4	4	0	-4	0
PFI1105w	Phosphoglycerate kinase Location=913220..914470	416	45427	7.8	4	0	-4	0
PFE1050w	adenosylhomocysteinase(S-adenosyl-L-homocysteine hydrolase) Location=857035..858474	479	53839	5.9	4	0	-4	0
Scramble_PFE0420c	guanidine nucleotide exchange factor, putative Location=complement(347219..355039)	2606	304119	8.3	4	0	-4	0
PF10_0037	hypothetical protein Location=complement(152365..158517)	2050	243181	8.9	4	0	-4	0
PFL0935c	erythrocyte membrane protein 1 (PfEMP1) Location=complement(join(768749..774190,766647..767975))	2256	255515	5.4	4	0	-4	0
MAL13P1.296	hypothetical protein Location=2277506..2288230	3574	424947	7.9	4	0	-4	0
PFC0960c	hypothetical protein Location=complement(join(901538..906787,901188..901394,900949..901037,900769..900868,900433..900627))	1946	231791	5.6	4	0	-4	0
PF08_0089	hypothetical protein Location=complement(730312..738267)	2651	314493	8.1	4	0	-4	0
Scramble_PF10_0078	hypothetical protein Location=321010..328149	2379	282227	8.9	4	0	-4	0
PF08_0140	erythrocyte membrane protein 1 (PfEMP1) Location=complement(join(1273605..1281239,1271248..1272555))	2980	340614	5.8	4	0	-4	0
Scramble_PF07_0082	hypothetical protein Location=768752..778957	3401	402704	8.3	4	0	-4	0
PF13_0014	40S ribosomal protein S7 homologue, putative Location=complement(join(109509..109927,109075..109240))	194	22481	9.8	4	0	-4	0
MAL8P1.128	proteasome subunit alpha type 6 Location=complement(join(954953..955028,954351..954773,953883..954238))	284	32427	6.2	4	0	-4	0
PF08_0034	histone acetyltransferase Gcn5 Location=complement(join(315240..318548,314609..315083,314055..314563,313789..313950))	1484	173397	6.8	4	0	-4	0
MAL13P1.225	thioredoxin, putative Location=complement(join(1728345..1728536,1728179..1728228,1728053..1728086,1727751..1727948))	157	18630	9.8	4	0	-4	0
PF13_0330	ATP-dependent DNA helicase, putative Location=complement(2386358..2387809)	483	54629	5.4	4	0	-4	0
PF11_0096	casein kinase II, alpha subunit, putative Location=362708..363715	335	39890	8.8	4	0	-4	0
PF14_0493	sortilin, putative Location=join(2122410..2124714,2124878..2124982,2125127..2125233,2125378..2125548)	895	102270	6.7	4	0	-4	0
Scramble_PF13_0336	hypothetical protein Location=join(2443709..2446090,2446205..2446270,2446360..2446422)	836	99889	8.7	4	0	-4	0
PF14_0495	hypothetical protein Location=2133247..2139816	2189	249485	8.7	4	0	-4	0
PF11_0301	spermidine synthase Location=join(1118843..1119058,1119238..1119708,1119838..1119958,1120133..1120290)	321	36596	7.7	6	2	-4	0.333333
PF14_0615	ATP synthase (C/AC39) subunit, putative Location=complement(2624400..2625548)	382	44532	5.1	6	2	-4	0.333333
PFL0185c	nucleosome assembly protein 1, putative Location=complement(join(188816..188839,188260..188353,187143..188104))	359	41997	5	14	10	-4	0.714286
PF13_0130	vacuolar ATP synthase subunit g, putative Location=complement(join(972336..972426,972089..972189,971738..971917))	123	14192	8.2	3	0	-3	0
PF14_0484	acetyl-CoA acetyltransferase, putative Location=join(2082180..2082282,2082403..2082534,2082653..2083614)	398	44373	7	3	0	-3	0
PF07_0077	hypothetical protein Location=747320..750418	1032	121129	7	3	0	-3	0
PFI0670w	hypothetical protein, conserved Location=589254..591233	659	78627	8.5	3	0	-3	0
MAL6P1.160	pyruvate kinase, putative Location=join(1123498..1123681,1123973..1124690,1125190..1125823)	511	55661	7.6	3	0	-3	0
Scramble_PFL0510c	hypothetical protein Location=complement(458670..461672)	1000	118380	6.2	3	0	-3	0
Scramble_PFB0715w	DNA-directed RNA polymerase II second largest subunit, putative Location=join(645929..645980,646115..650079,650684..650761)	1364	154728	7.7	3	0	-3	0
MAL13P1.304	malaria antigen Location=join(2351233..2355717,2355798..2355851,2355990..2356079,2356171..2356269,2356444..2356547,2356850..2357396)	1792	210162	9.4	3	0	-3	0
PF11_0341	hypothetical protein Location=join(1274259..1277282,1277401..1277550)	1057	127351	7.2	3	0	-3	0
Scramble_PFB1055c	erythrocyte membrane protein 1 (PfEMP1) Location=complement(join(918279..923648,916352..917581))	2199	249954	5.5	3	0	-3	0
Scramble_PF14_0392	Ser/Thr protein kinase, putative Location=join(1680746..1680865,1680975..1681035,1681183..1681425,1681520..1681728,1682002..1688112)	2247	263793	8.7	3	0	-3	0
PFE0830c	unknown protein, mb2 Location=complement(686808..691640)	1610	187038	8.3	3	0	-3	0
Scramble_PFA0205w	hypothetical protein Location=join(178322..179096,179425..181025)	791	92736	8.4	3	0	-3	0
PF14_0442	hypothetical protein Location=1906152..1915157	3001	346921	8.8	3	0	-3	0
MAL13P1.145	hypothetical protein Location=complement(1101789..1108136)	2115	252592	8.3	3	0	-3	0
PFL2520w	reticulocyte-binding protein, putative Location=join(2136037..2136094,2136245..2137495,2137536..2138157,2138411..2144858)	2792	328947	6.3	3	0	-3	0
PF07_0049	erythrocyte membrane protein 1 (PfEMP1) Location=complement(join(434357..439834,432041..433390))	2275	260959	5.6	3	0	-3	0
Scramble_PFI1500w	hypothetical protein Location=join(1224981..1225077,1225841..1239336)	4530	542004	8.8	3	0	-3	0
Scramble_PFC0230c	hypothetical protein Location=complement(233008..244944)	3978	475135	8.5	3	0	-3	0
Scramble_PF14_0649	hypothetical protein Location=complement(join(2793177..2793272,2785257..2792837))	2558	295829	5.3	3	0	-3	0
PFI0005w	erythrocyte membrane protein 1 (PfEMP1) Location=join(20080..25533,26527..27885)	2270	258409	5.7	3	0	-3	0
PF13_0148	hypothetical protein Location=join(1110175..1124176,1124500..1124840)	4780	575469	8.9	3	0	-3	0
PFC0875w	hypothetical protein Location=join(818213..827198,827360..827472)	3032	363598	8.6	3	0	-3	0
Scramble_PF10_0213	10b antigen, putative Location=complement(905470..912342)	2290	267386	9.3	3	0	-3	0
Scramble_PFC0245c	hypothetical protein Location=complement(258160..269961)	3933	467884	7.2	3	0	-3	0
PFE0570w	hypothetical protein Location=486600..516785	10061	1187631	7.5	3	0	-3	0
PF14_0315	hypothetical protein Location=complement(join(1326655..1328530,1311257..1326066))	5561	658544	8.7	3	0	-3	0
Scramble_PF14_0547	hypothetical protein Location=join(2349933..2353666,2353778..2359100)	3018	366278	8.9	3	0	-3	0
PF11_0461	rab6 Location=complement(join(1775258..1775287,1774435..1774935))	176	20093	6	3	0	-3	0
Scramble_PFD0920w	hypothetical protein Location=join(856773..856850,856973..857050,857142..857450,857623..857883,858001..858060,858214..858305,858476..858592,858690..858795,858870..858949,859081..859222)	440	53467	9.1	3	0	-3	0
MAL7P1.174	hypothetical protein Location=join(1257951..1258049,1258214..1259068)	317	37723	8.8	3	0	-3	0
PF13_0102	DNAJ-like Sec63 homologue Location=complement(762119..764074)	651	75872	6.7	3	0	-3	0
Scramble_MAL6P1.93	hypothetical protein Location=420252..438485	6077	720532	7	3	0	-3	0
PFI0370c	subunit of proteaseome activator complex, putative Location=complement(364062..364901)	279	33126	6.8	3	0	-3	0
MAL8P1.52	hypothetical protein Location=complement(join(378592..378660,377825..378130))	124	14060	9.7	3	0	-3	0
Scramble_PF07_0008	hypothetical protein Location=complement(join(78610..78786,77754..78338))	253	27673	8.5	3	0	-3	0
PF11_0509	ring-infected erythrocyte surface antigen, putative Location=join(1973317..1973508,1973634..1976714)	1090	126917	4.5	3	0	-3	0
PF14_0593	hypothetical protein Location=complement(2523869..2527942)	1357	161218	6.4	3	0	-3	0
PF11_0424	hypothetical protein Location=complement(join(1656645..1659269,1655980..1656393))	1012	120381	9.1	3	0	-3	0
MAL6P1.4	erythrocyte membrane protein 1 (PfEMP1) Location=join(50387..60772,61394..62872)	3954	456923	6.3	5	2	-3	0.4
PF10_0224	dynein heavy chain, putative Location=complement(964739..981802)	5687	671891	6.4	5	2	-3	0.4
PFE1400c	beta adaptin protein, putative Location=complement(join(1159393..1161547,1159195..1159276,1159004..1159065,1158744..1158814,1158474..1158608,1158038..1158154,1157834..1157893))	893	102049	5.7	5	2	-3	0.4
PFE0625w	GTPase, putative Location=join(544538..544551,544789..544861,545124..545219,545310..545373,545505..545580,545712..545991)	200	22886	6.6	6	3	-3	0.5
PF14_0700	hypothetical protein, conserved Location=2980547..2981911	454	52454	5.3	7	4	-3	0.571429
PFD1170c	hypothetical protein Location=complement(join(1117927..1118115,1116974..1117714))	309	35962	8.6	14	11	-3	0.785714
PFL2035c	hypothetical protein Location=complement(join(1794668..1794822,1794503..1794558,1794282..1794307,1794116..1794177,1793894..1793987,1793737..1793785,1793519..1793637))	186	22132	8.5	2	0	-2	0
PF14_0330	hypothetical protein Location=join(1410692..1411231,1411381..1411510,1411648..1411883,1411974..1412051)	327	38411	8.7	2	0	-2	0
PF07_0080	40S ribosomal protein S10, putative Location=join(764408..764492,764839..765000,765146..765312)	137	16478	9.7	2	0	-2	0
Scramble_PF14_0548	ATPase, putative Location=complement(2359822..2361081)	419	48259	8.2	2	0	-2	0
PFB0025c	stevor, putative Location=complement(join(39235..39303,38287..39132))	304	34425	9.1	2	0	-2	0
Scramble_PFC0886w	hypothetical protein Location=join(834171..834302,834429..834491,834614..834750,834845..834915,835193..835251)	153	17898	5.2	2	0	-2	0
Scramble_PFE0375w	cell differentiation protein rcd1, putative Location=313199..315157	652	73424	5.3	2	0	-2	0
PF13_0165	hypothetical protein Location=join(1278885..1278954,1279516..1281236)	596	68010	5.3	2	0	-2	0
Scramble_PF14_0310	hypothetical protein Location=complement(1291838..1294039)	733	85708	6.8	2	0	-2	0
Scramble_PF08_0038	hypothetical protein Location=complement(join(364106..365684,363848..363975))	568	67894	7.3	2	0	-2	0
PFE0710w	hypothetical protein Location=596816..599419	867	104988	9.2	2	0	-2	0
PF08_0108	pepsinogen, putative Location=924055..925776	573	65114	5.5	2	0	-2	0
PF13_0228	40S ribosomal subunit protein S6, putative Location=complement(1629317..1630237)	306	35384	10.4	2	0	-2	0
PF14_0254	DNA mismatch repair protein Msh2p, putative Location=1080727..1083162	811	94739	7.3	2	0	-2	0
Scramble_MAL6P1.134	RNA binding protein, putative Location=1254926..1257268	780	90783	5.3	2	0	-2	0
Scramble_PFE0215w	ATP-dependent helicase, putative Location=172150..174417	755	87598	9.2	2	0	-2	0
PF07_0035	cg1 protein Location=312918..316664	1248	146629	9	2	0	-2	0
Scramble_PF08_0033	hypothetical protein, conserved Location=308695..310203	502	58205	6.6	2	0	-2	0
Scramble_PF14_0493	sortilin, putative Location=join(2122410..2124714,2124878..2124982,2125127..2125233,2125378..2125548)	895	102270	6.7	2	0	-2	0
Scramble_PF14_0707	hypothetical protein Location=3006546..3009104	852	101283	8.6	2	0	-2	0
Scramble_MAL6P1.230	hypothetical protein Location=870188..872803	871	104627	8.7	2	0	-2	0
PF11_0328	hypothetical protein Location=complement(1230974..1233223)	749	90292	9.6	2	0	-2	0
Scramble_PF13_0335	hypothetical protein Location=complement(join(2442422..2442428,2439589..2442299))	905	107614	7.4	2	0	-2	0
Scramble_PF14_0308	hypothetical protein Location=complement(1284620..1288207)	1195	143996	8.8	2	0	-2	0
Scramble_PF14_0135	hypothetical protein Location=complement(join(541672..544198,541217..541489,541014..541078))	954	114908	8.8	2	0	-2	0
PFL1365w	hypothetical protein Location=1143650..1146106	818	98444	8.9	2	0	-2	0
PFL0635c	bromodomain protein, putative Location=complement(568562..571828)	1088	125450	9.1	2	0	-2	0
Scramble_PFE1000c	hypothetical protein Location=complement(825832..827409)	525	62824	9.3	2	0	-2	0
PFI0120c	hypothetical protein Location=complement(join(111302..111328,109508..111181,109333..109407))	591	70066	8.3	2	0	-2	0
Scramble_PF13_0221	hypothetical protein Location=complement(1589302..1592910)	1202	146276	9.6	2	0	-2	0
PF11_0079	hypothetical protein Location=join(281485..285299,285414..285453,285619..285948,286050..286121,286252..286299,286418..286477,286620..286637,286790..286840)	1477	173159	9.4	2	0	-2	0
PFL1450c	hypothetical protein Location=complement(1242014..1243588)	524	61509	7.9	2	0	-2	0
PFD1155w	erythrocyte binding antigen, putative Location=join(1097578..1097756,1097789..1098835,1098933..1101598,1101768..1101846,1101987..1102120,1102214..1102275)	1388	160264	6	2	0	-2	0
Scramble_PFI0970c	hypothetical protein Location=complement(join(807806..807910,804407..807538))	1078	124916	7	2	0	-2	0
Scramble_PF10_0290	hypothetical protein Location=complement(join(1211713..1211805,1209440..1211455))	702	82908	9.5	2	0	-2	0
PF08_0092	hypothetical protein Location=complement(760962..763700)	912	108427	6.2	2	0	-2	0
Scramble_PFL1705w	hypothetical protein Location=1470699..1475687	1662	194674	7.7	2	0	-2	0
PF11_0305	hypothetical protein Location=complement(1134988..1136892)	634	74369	8.9	2	0	-2	0
Scramble_MAL8P1.151	hypothetical protein, conserved Location=join(1143724..1146143,1146312..1147983)	1363	165635	9.7	2	0	-2	0
PFI0480w	helicase with Zn-finger motif, putative Location=447919..452040	1373	160372	7	2	0	-2	0
PFD0795w	hypothetical protein Location=join(725185..725472,725586..728987,729295..729351,729601..729657)	1267	147718	6.7	2	0	-2	0
MAL8P1.75	hypothetical protein Location=complement(join(569349..570512,566289..568781))	1218	143527	9.1	2	0	-2	0
PF10_0057	regulator of nonsense transcripts, putative Location=complement(join(241591..242244,237506..241516))	1554	180787	7.5	2	0	-2	0
Scramble_PF11_0482	hypothetical protein Location=1880685..1884770	1361	158897	7.6	2	0	-2	0
Scramble_PF07_0035	cg1 protein Location=312918..316664	1248	146629	9	2	0	-2	0
PF11_0483	farnesyltransferase beta subunit, putative Location=complement(join(1886752..1889507,1885547..1885694))	967	114861	7.4	2	0	-2	0
Scramble_PF14_0429	RNA helicase, putative Location=join(1855654..1855715,1855854..1857790,1857871..1858262)	796	94124	9.2	2	0	-2	0
PFI1340w	fumarate hydratase, putative Location=1113948..1115993	681	78396	9	2	0	-2	0
PF14_0356	hypothetical protein Location=1522241..1524001	586	70336	8.8	2	0	-2	0
Scramble_PFL0580w	DNA replication licensing factor mcm5, putative Location=join(521681..523632,523802..523946,524184..524293,524395..524464)	758	85859	8.2	2	0	-2	0
Scramble_PFL1210w	hypothetical protein Location=join(1018497..1018771,1018921..1019956,1020145..1023836,1023912..1023999)	1696	204245	9.4	2	0	-2	0
PFI0285w	hypothetical protein Location=join(289047..292523,292671..292739,292847..292894)	1197	139987	8.7	2	0	-2	0
Scramble_MAL7P1.127	hypothetical protein Location=join(909160..909976,910223..913271,913437..914388)	1605	194644	9.5	2	0	-2	0
Scramble_MAL8P1.54	hypothetical protein Location=join(399544..400291,400447..403113,403291..404606)	1576	191385	9	2	0	-2	0
Scramble_PF14_0145	hypothetical protein Location=complement(592990..597144)	1384	164384	9.5	2	0	-2	0
PF13_0041	hypothetical protein Location=302818..306525	1235	144244	5.5	2	0	-2	0
Scramble_PF14_0283	hypothetical protein Location=1200701..1203292	863	102230	6.2	2	0	-2	0
Scramble_PF14_0380	hypothetical protein Location=complement(1632166..1635210)	1014	118503	5.1	2	0	-2	0
Scramble_MAL13P1.298	hypothetical protein Location=2291948..2298328	2126	249759	9.3	2	0	-2	0
Scramble_MAL8P1.29	hypothetical protein Location=complement(256324..261252)	1642	194754	7.9	2	0	-2	0
PF11_0078	hypothetical protein Location=complement(277536..280610)	1024	120146	8.2	2	0	-2	0
Scramble_PF11_0435	hypothetical protein Location=join(1692417..1692533,1692676..1697899,1698023..1698168)	1828	215981	8.9	2	0	-2	0
Scramble_PFC0135c	conserved protein Location=complement(join(149229..152822,149038..149130,148844..148921))	1254	147938	6	2	0	-2	0
MAL6P1.135	phosphatidylcholine-sterol acyltransferase precursor, putative Location=1249697..1252288	863	99231	5	2	0	-2	0
Scramble_PFE1465w	hypothetical protein Location=join(1199158..1201849,1202014..1202168,1202207..1202600,1202816..1202868,1202989..1203528,1203610..1203798,1204002..1204367,1204569..1204667,1204773..1205180)	1631	191619	7.2	2	0	-2	0
Scramble_PF11_0264	DNA-dependent RNA polymerase Location=988777..993372	1531	179989	9.2	2	0	-2	0
Scramble_PF14_0363	metacaspase-like protein Location=join(1549044..1554336,1554524..1554966,1555453..1555485)	1922	226572	9.2	2	0	-2	0
Scramble_PFI0295c	hypothetical protein Location=complement(join(301340..304176,301256..301285,298662..301218))	1807	215074	8.8	2	0	-2	0
Scramble_PFL0055c	protein with DNAJ domain (resa-like), putative Location=complement(join(84239..84451,81449..83938))	900	107627	7.4	2	0	-2	0
Scramble_PF08_0060	asparagine-rich antigen Location=553471..560178	2235	254752	5.2	2	0	-2	0
PFB0090c	hypothetical protein, conserved Location=complement(join(88583..88633,88385..88534,87675..88110,86832..87400))	401	45701	7.7	2	0	-2	0
PFE0055c	heat shock protein, putative Location=complement(join(59619..59726,59367..59495,58750..59149,58044..58608,57954..57993))	413	47693	8.1	2	0	-2	0
PFC0440c	helicase, putative Location=complement(448971..455780)	2269	267234	8.2	2	0	-2	0
Scramble_PF11_0189	hypothetical protein Location=692269..696735	1488	173624	5.4	2	0	-2	0
PF13_0135	hypothetical protein Location=complement(988224..992285)	1353	162035	5.8	2	0	-2	0
Scramble_MAL6P1.252	erythrocyte membrane protein 1 (PfEMP1) Location=complement(join(771826..777966,769593..770636))	2394	274793	6.5	2	0	-2	0
Scramble_PFL1405w	hypothetical protein Location=1186404..1191908	1834	223745	7.3	2	0	-2	0
PFL1530w	asparagine-rich protein, putative Location=1314686..1320160	1824	212658	6.5	2	0	-2	0
Scramble_PF10_0242	hypothetical protein Location=join(1034922..1034928,1035703..1040321)	1541	180940	4.5	2	0	-2	0
Scramble_MAL6P1.183	iswi protein homologue Location=1044028..1052187	2719	315620	7	2	0	-2	0
PFE0840c	hypothetical protein Location=complement(700118..707254)	2378	276424	5.8	2	0	-2	0
PFL0290w	hypothetical protein Location=join(256364..261994,262188..262347,262507..263412,263571..263728)	2284	267019	6.7	2	0	-2	0
Scramble_PFL0005w	erythrocyte membrane protein 1 (PfEMP1) Location=join(16973..22048,23037..24497)	2178	248620	5.6	2	0	-2	0
Scramble_PF11_0464	hypothetical protein Location=complement(join(1792522..1792550,1786233..1792431))	2075	246145	6.2	2	0	-2	0
PF11_0381	subtilisin-like protease 2 Location=join(1453061..1455801,1455945..1457229)	1341	154799	8.3	2	0	-2	0
Scramble_PFL0935c	erythrocyte membrane protein 1 (PfEMP1) Location=complement(join(768749..774190,766647..767975))	2256	255515	5.4	2	0	-2	0
Scramble_PFI0340c	hypothetical protein Location=complement(338133..342401)	1422	171072	6.8	2	0	-2	0
Scramble_PFB0700c	hypothetical protein Location=complement(634589..637507)	972	110765	7.3	2	0	-2	0
PF08_0048	ATP-dependant helicase, putative Location=join(436476..436624,436737..436769,436927..437002,437252..443125,443248..443448)	2110	250070	5.5	2	0	-2	0
MAL6P1.211	hypothetical protein Location=join(929334..929367,929445..933958,934070..934171,934269..934338,934467..934648)	1633	194186	7.9	2	0	-2	0
Scramble_PF13_0187	hypothetical protein Location=join(1369329..1371798,1371898..1373414)	1328	158616	8.9	2	0	-2	0
Scramble_PF13_0104	hypothetical protein Location=771439..774321	960	113379	6.5	2	0	-2	0
Scramble_PFL0575w	hypothetical protein Location=join(510317..519052,519282..519431)	2961	350588	9.1	2	0	-2	0
Scramble_PFB0460c	hypothetical protein Location=complement(413416..421137)	2573	308145	6.4	2	0	-2	0
Scramble_PFL1950w	erythrocyte membrane protein 1 (PfEMP1) Location=join(1694138..1700695,1701693..1703075)	2646	300287	5.6	2	0	-2	0
Scramble_PF10_0058	hypothetical protein Location=complement(join(249416..249939,247512..249288,244144..246537))	1564	188153	8.7	2	0	-2	0
Scramble_PF11_0053	PfSNF2L Location=complement(join(181046..184840,180795..180878,180457..180696,180205..180324,180000..180041))	1426	167440	6.6	2	0	-2	0
PF14_0613	hypothetical protein Location=join(2606240..2615578,2615669..2615731,2616110..2616211,2616402..2616569)	3223	385173	8.6	2	0	-2	0
Scramble_PFL2505c	hypothetical protein Location=complement(join(2122349..2122472,2121948..2122115,2121678..2121812,2121416..2121541,2120862..2121263,2120472..2120719,2119021..2120265,2114613..2118812))	2215	263153	9.2	2	0	-2	0
Scramble_PFL1410c	hypothetical protein Location=complement(1192877..1199203)	2108	248301	8.7	2	0	-2	0
PF14_0112	POM1, putative Location=complement(461400..467450)	2016	235817	8.9	2	0	-2	0
Scramble_PFL1865w	hypothetical protein Location=join(1594814..1600072,1600197..1600267,1600406..1600514)	1812	212760	5.1	2	0	-2	0
PF10_0099	hypothetical protein Location=complement(join(410000..410535,405015..409848))	1789	211508	5.9	2	0	-2	0
Scramble_MAL6P1.211	hypothetical protein Location=join(929334..929367,929445..933958,934070..934171,934269..934338,934467..934648)	1633	194186	7.9	2	0	-2	0
Scramble_PF08_0028	hypothetical protein Location=complement(267670..271500)	1276	154868	9.1	2	0	-2	0
MAL13P1.96	chromosome segregation protein, putative Location=complement(join(748170..751430,747617..748012))	1218	143059	8.6	2	0	-2	0
PF14_0473	3'-5' exonuclease, putative Location=complement(2037081..2040491)	1136	135628	6.7	2	0	-2	0
PFC0640w	CTRP protein Location=613146..619490	2114	237919	5.3	2	0	-2	0
MAL6P1.237	hypothetical protein Location=complement(join(842262..842389,841981..842155,841740..841824,841439..841587,841209..841314,837203..841017,836959..837033,836769..836859,836586..836653,836419..836480,836168..836279,835659..836041,835408..835510,835194..835264,834700..834886))	1869	222645	5.6	2	0	-2	0
Scramble_PF13_0162	hypothetical protein Location=join(1236328..1240357,1240487..1240556,1240808..1242242)	1844	218437	8.1	2	0	-2	0
Scramble_PF14_0278	ATP-dependent DNA helicase, putative Location=1175723..1180045	1440	169540	8	2	0	-2	0
Scramble_PF14_0589	valine - tRNA ligase, putative Location=2513621..2516893	1090	128070	6.9	2	0	-2	0
PF14_0175	hypothetical protein Location=complement(730692..744680)	4662	548870	8.7	2	0	-2	0
Scramble_PFB0560w	hypothetical protein Location=join(509525..516077,516327..521746)	3990	477857	8.3	2	0	-2	0
Scramble_PF14_0690	Histone deactylase, putative Location=join(2944609..2951321,2951456..2951498)	2251	268919	9	2	0	-2	0
MAL13P1.32	hypothetical protein Location=join(259280..261687,261763..264329,264375..272221)	4273	515248	9.1	2	0	-2	0
MAL13P1.249	hypothetical protein Location=complement(join(1899299..1909386,1899109..1899166))	3381	405413	7.9	2	0	-2	0
PF14_0588	hypothetical protein Location=join(2503097..2511295,2511391..2511453)	2753	326479	6.8	2	0	-2	0
Scramble_PFL1960w	erythrocyte membrane protein 1 (PfEMP1) Location=join(1719562..1725300,1726104..1727444)	2359	261601	5.3	2	0	-2	0
PF14_0552	hypothetical protein Location=2374527..2384894	3455	419399	9.4	2	0	-2	0
PFB0405w	transmission-blocking target antigen s230 precursor (Pfs230) Location=370438..379845	3135	363219	5.5	2	0	-2	0
Scramble_PFE0245c	hypothetical protein Location=complement(join(210520..218189,209349..210477,209062..209148))	2961	353440	5.4	2	0	-2	0
MAL13P1.66	hypothetical protein Location=546502..555204	2900	345722	9.3	2	0	-2	0
MAL13P1.140	hypothetical protein Location=complement(join(1078657..1086888,1078462..1078500))	2756	326143	6.7	2	0	-2	0
Scramble_PF08_0114	hypothetical protein Location=complement(join(980933..988354,980743..980808,980430..980660))	2572	307601	8	2	0	-2	0
PF07_0139	erythrocyte membrane protein 1 (PfEMP1) Location=complement(join(1327691..1334035,1325389..1326831))	2595	294577	6.2	2	0	-2	0
Scramble_PFB0615c	hypothetical protein Location=complement(join(553873..555294,549432..553685,548861..549258,548583..548708,548369..548431,548039..548216,547846..547890,547638..547757,547175..547307,546928..547043,546482..546784))	2385	288301	9.1	2	0	-2	0
PFL1405w	hypothetical protein Location=1186404..1191908	1834	223745	7.3	2	0	-2	0
PF10_0251	hypothetical protein Location=complement(join(1087624..1088234,1081322..1087427,1077946..1080768,1074783..1077416))	4057	488778	8.8	2	0	-2	0
Scramble_PFL1970w	VAR pseudogene Location=join(1735531..1739500,1739797..1740989,1741992..1743395)	2188	247313	5.5	2	0	-2	0
Scramble_PF11_0091	hypothetical protein Location=complement(join(330194..333217,327483..329945))	1828	206874	6	2	0	-2	0
PFD0020c	erythrocyte membrane protein 1 (PfEMP1) Location=complement(join(54200..63307,52002..53297))	3467	398221	5.9	2	0	-2	0
Scramble_PFL1600c	hypothetical protein Location=complement(join(1364469..1370625,1363855..1364334,1360620..1363564))	3193	377926	7.8	2	0	-2	0
PFD0940w	hypothetical protein Location=join(864978..871208,871330..871686,871885..872393,872616..872937)	2472	296455	6.3	2	0	-2	0
MAL8P1.150	hypothetical protein Location=complement(join(1141968..1142060,1141562..1141813,1140099..1141368,1136072..1140063,1135276..1135938,1134672..1135064,1134444..1134518))	2245	266432	8.7	2	0	-2	0
Scramble_PFA0765c	erythrocyte membrane protein 1 (PfEMP1) Location=complement(join(611307..616613,609110..610414))	2203	250635	5.4	2	0	-2	0
Scramble_PFI0830c	hypothetical protein Location=complement(706582..712062)	1826	215349	6	2	0	-2	0
PFC0820w	hypothetical protein Location=764486..779431	4981	593266	8.9	2	0	-2	0
PF07_0086	hypothetical protein Location=join(806968..810129,810369..817496)	3429	416634	8.5	2	0	-2	0
Scramble_MAL13P1.351	hypothetical protein Location=join(2653830..2653925,2654042..2657014,2657144..2662552)	2825	341309	7.1	2	0	-2	0
Scramble_PF11_0481	hypothetical protein Location=1870057..1878324	2755	325326	9.2	2	0	-2	0
PF11_0418	hypothetical protein Location=complement(1620357..1627184)	2275	267961	5	2	0	-2	0
MAL13P1.260	hypothetical protein Location=join(1973283..1973330,1973505..1973564,1973743..1977591)	1318	151517	8.8	2	0	-2	0
MAL7P1.15	hypothetical protein Location=complement(126504..139196)	4230	513826	8.4	2	0	-2	0
MAL6P1.307	hypothetical protein Location=complement(join(540134..549464,539902..539974,539607..539753,539395..539488,539182..539283))	3248	374892	5.8	2	0	-2	0
Scramble_PF14_0059	hypothetical protein Location=217844..226306	2820	338382	5.3	2	0	-2	0
Scramble_PF11_0326	hypothetical protein Location=1213434..1221725	2763	330304	6.6	2	0	-2	0
Scramble_MAL6P1.270	hypothetical protein Location=complement(join(703841..703898,703411..703559,703038..703152,702740..702852,700369..702591,695493..700143,695153..695372,694939..694996))	2528	304061	6.5	2	0	-2	0
PFC0005w	Var Protein, putative Location=join(33641..38959,39848..41158)	2209	250475	5.4	2	0	-2	0
PFD1005c	erythrocyte membrane protein 1 (PfEMP1) Location=complement(join(964768..970050,962506..963768))	2181	248759	5.9	2	0	-2	0
Scramble_PFD0260c	sequestrin Location=complement(288872..294766)	1964	233713	5.7	2	0	-2	0
Scramble_PFC1030w	hypothetical protein Location=967838..972466	1542	184461	9.5	2	0	-2	0
Scramble_PFL0405w	hypothetical protein Location=join(361895..362090,362226..371510,371598..375141,375374..375530,375729..375869)	4440	530151	9	2	0	-2	0
PFD1045c	erythrocyte membrane-associated antigen, putative Location=complement(1008902..1021687)	4261	508574	8.8	2	0	-2	0
MAL7P1.30	hypothetical protein Location=complement(join(360645..363191,359694..360422,359451..359578,359129..359273,358187..358914,357698..357929,352210..357504))	3267	407398	9.8	2	0	-2	0
PFD0970c	hypothetical protein Location=complement(901593..911705)	3370	401148	7.1	2	0	-2	0
Scramble_PF11_0049	hypothetical protein, conserved Location=161602..171717	3371	391942	7	2	0	-2	0
Scramble_PFE0655w	hypothetical protein Location=join(559511..560683,560972..567969,568173..568251,568341..568382)	2763	332134	9.1	2	0	-2	0
PF11_0528	hypothetical protein Location=join(489705..490929,491085..493247,493352..493777,493901..494149,494388..495212,495360..496130,496243..508352)	5922	710240	9	2	0	-2	0
Scramble_MAL13P1.234	hypothetical protein Location=join(1770907..1788857,1789256..1789268)	5987	696797	7.7	2	0	-2	0
Scramble_PF14_0710	hypothetical protein Location=complement(3022922..3036838)	4638	562424	8.7	2	0	-2	0
Scramble_PFC0335c	hypothetical protein Location=complement(join(347409..348327,343441..347155,336703..343243))	3724	448210	6.6	2	0	-2	0
PF14_0179	hypothetical protein Location=complement(762814..773607)	3597	423710	6.4	2	0	-2	0
Scramble_MAL13P1.114	hypothetical protein Location=complement(join(875543..875580,874290..875425,865374..874012,864789..865262,864558..864629))	3452	405582	7	2	0	-2	0
PFD0110w	reticulocyte binding protein, putative Location=join(144098..144152,144251..152496,152618..153112)	2931	353021	7.9	2	0	-2	0
PFL0315c	hypothetical protein Location=complement(281017..289299)	2760	330899	8.2	2	0	-2	0
Scramble_MAL6P1.131	SET-domain protein, putative Location=join(1266447..1286077,1286254..1286392,1286489..1286650,1286805..1286975,1287119..1287226,1287353..1287427)	6761	797092	8.6	2	0	-2	0
MAL7P1.89	hypothetical protein Location=complement(join(699706..699780,699410..699512,698167..699275,697260..698056,696580..697129,696082..696366,695782..695925,695280..695596,684356..695067,681360..684241,680567..680932))	5779	690920	8.5	2	0	-2	0
MAL7P1.146	hypothetical protein Location=complement(join(1025598..1025841,1025216..1025436,1023362..1025029,1018252..1023166,1015106..1018179,1010499..1015027,1010180..1010213))	4894	593003	7.9	2	0	-2	0
MAL7P1.162	dynein heavy chain, putative Location=join(1167257..1175066,1175109..1182214)	4971	580612	6.6	2	0	-2	0
PFE1640w	erythrocyte membrane protein 1 (PfEMP1), truncated, pseudogene Location=1333465..1342959	3164	367911	8.4	2	0	-2	0
Scramble_PFE0325w	hypothetical protein Location=269319..278345	3008	356027	6.3	2	0	-2	0
PF07_0118	hypothetical protein Location=complement(1094964..1111649)	5561	671132	9.2	2	0	-2	0
PFD0965w	hypothetical protein Location=join(885004..885039,885146..885267,885469..894495,894555..900055,900209..900332,900457..900561,900715..900847)	5015	609132	9.5	2	0	-2	0
Scramble_PFL1130c	hypothetical protein Location=complement(join(947680..960960,947391..947505,947038..947126))	4494	543121	8.8	2	0	-2	0
Scramble_PF10_0224	dynein heavy chain, putative Location=complement(964739..981802)	5687	671892	6.4	2	0	-2	0
MAL8P1.139	hypothetical protein Location=complement(join(1061650..1072473,1055018..1061278,1054120..1054767))	5910	705835	8.6	2	0	-2	0
Scramble_PF07_0118	hypothetical protein Location=complement(1094964..1111649)	5561	671133	9.2	2	0	-2	0
Scramble_PF14_0315	hypothetical protein Location=complement(join(1326655..1328530,1311257..1326066))	5561	658543	8.7	2	0	-2	0
PF14_0326	hypothetical protein Location=complement(join(1391048..1401620,1377303..1391014))	8094	969749	7.9	2	0	-2	0
PFA0400c	beta3 proteasome subunit, putative Location=complement(join(329987..330457,329762..329856,329584..329632))	204	23081	5.2	2	0	-2	0
PFB0815w	protein kinase, putative Location=join(720436..721653,721894..721993,722143..722261,722394..722471,722601..722660)	524	60800	7.6	2	0	-2	0
PFE0750c	hypothetical protein, conserved Location=complement(620808..623354)	848	98383	5.7	2	0	-2	0
PF14_0159	hypothetical protein, conserved Location=complement(join(645657..648452,645498..645518))	938	110711	7.5	2	0	-2	0
Scramble_PF10_0071	rhoGAP protein Location=complement(join(290737..290825,290442..290555,289169..290309,288382..288999))	653	75108	5.6	2	0	-2	0
PF14_0056	hypothetical protein Location=205558..208875	1105	130405	9	2	0	-2	0
PFL1835w	hypothetical protein Location=1577169..1580735	1188	140939	4.4	2	0	-2	0
PFI0290c	beta subunit of coatomer complex, putative Location=complement(293582..296614)	1010	118245	5.6	2	0	-2	0
PFE0090w	hypothetical protein Location=91361..94591	1076	125356	5	2	0	-2	0
Scramble_PF10_0331	hypothetical protein, conserved Location=complement(join(1363874..1363918,1360559..1362562))	682	79118	8.2	2	0	-2	0
PF14_0511	glucose-6-phosphate dehydrogenase-6-phosphogluconolactonase Location=complement(2208741..2211473)	910	106987	6.9	2	0	-2	0
PF14_0455	multidrug resistance protein 2 Location=complement(1953556..1956630)	1024	119012	9.1	2	0	-2	0
PF14_0720	hypothetical protein Location=3080820..3083705	961	115395	8	2	0	-2	0
Scramble_PFL0590c	p-type ATPase, putative Location=complement(join(530399..532792,528999..530231))	1208	133874	6.5	2	0	-2	0
PFE1485w	hypothetical protein Location=join(1213526..1214876,1215000..1219369)	1906	225528	6.3	2	0	-2	0
PFE0980c	hypothetical protein Location=complement(join(802621..809124,801447..802409))	2488	289412	7.9	2	0	-2	0
PF13_0162	hypothetical protein Location=join(1236328..1240357,1240487..1240556,1240808..1242242)	1844	218437	8.1	2	0	-2	0
Scramble_PFB0735c	hypothetical protein Location=complement(join(669221..669841,669030..669047,664984..668478))	1377	167626	9.6	2	0	-2	0
Scramble_PF14_0631	hypothetical protein Location=complement(2693763..2702999)	3078	355935	6.3	2	0	-2	0
PFB0400w	hypothetical protein Location=360828..368354	2508	293646	7.7	2	0	-2	0
MAL13P1.116	hypothetical protein Location=complement(879337..889380)	3347	404993	8.5	2	0	-2	0
PF10_0001	erythrocyte membrane protein 1 (PfEMP1) Location=join(28491..33893,34843..36165)	2241	252330	5.4	2	0	-2	0
MAL7P1.56	erythrocyte membrane protein 1 (PfEMP1) Location=complement(join(497091..502436,495029..496261))	2192	248940	5.5	2	0	-2	0
PF14_0722	hypothetical protein Location=complement(join(3103795..3104141,3098176..3103504,3086131..3098127))	5890	699064	8.2	2	0	-2	0
MAL8P1.113	hypothetical protein Location=join(845381..850502,850659..855812,855945..862783)	5704	686427	8.1	2	0	-2	0
Scramble_MAL8P1.23	ubiquitin-protein ligase 1, putative Location=208156..233931	8591	1005182	5.3	2	0	-2	0
PF14_0443	centrin, putative Location=complement(join(1916842..1916965,1916522..1916676,1916187..1916414))	168	19311	4.7	2	0	-2	0
PFL2055w	40S ribosomal protein S17, putative Location=join(1803640..1803642,1804060..1804470)	137	16067	10.4	2	0	-2	0
PFL0660w	dynein light chain 1, putative Location=586802..587083	93	10764	8	2	0	-2	0
PF11_0332	hypothetical protein Location=1249986..1250807	273	31731	5.2	2	0	-2	0
PFI0705w	hypothetical protein, conserved Location=join(617954..618005,618122..618234,618401..618514,618783..618872,619339..619499,619607..619826)	249	28413	6.4	2	0	-2	0
PFL2005w	replication factor c subunit 4 Location=join(1778141..1778305,1778553..1779398)	336	37638	7.3	2	0	-2	0
PF08_0010	hypothetical protein Location=124615..126273	552	65320	8.7	2	0	-2	0
MAL6P1.247	hypothetical protein Location=805086..807473	795	92755	6.8	2	0	-2	0
PFI1680w	hypothetical protein Location=join(1357400..1357495,1357607..1357657,1357803..1359251)	531	62570	7	2	0	-2	0
PF10_0160	3.8 protein Location=complement(join(658829..659026,656969..658546,656708..656788))	618	73529	8.3	2	0	-2	0
PFB0350c	cysteine protease, putative Location=complement(join(316708..316741,315900..316505,315623..315775,313449..315448))	930	105423	7.1	2	0	-2	0
Scramble_PFL1125w	phospholipid-transporting ATPase, putative Location=join(941116..944793,944940..945242,945440..945793,945917..946224,946383..946470,946611..946736)	1618	190445	8.6	2	0	-2	0
Scramble_MAL8P1.126	serine protease, putative Location=join(943429..944053,944160..944472,944651..944737,944877..945116,945221..946568)	870	101494	9.4	2	0	-2	0
PF13_0071	hypothetical protein Location=complement(490192..491880)	562	66947	6.7	2	0	-2	0
PFA0430c	hypothetical protein Location=complement(join(354164..357364,353836..353968,353612..353693,353467..353509))	1152	135621	5.3	2	0	-2	0
Scramble_PF11_0307	hypothetical protein Location=1141667..1145683	1338	159459	9.3	2	0	-2	0
Scramble_PF14_0723	hypothetical protein (1 SP, 1 LCCL, 1 discoidin domain) Location=3106019..3110881	1620	184874	5.3	2	0	-2	0
Scramble_PFE1555c	hypothetical protein Location=complement(1270381..1278477)	2698	325264	8.9	2	0	-2	0
PFI1305w	hypothetical protein Location=join(1084686..1085373,1085490..1088785)	1327	156850	9.2	2	0	-2	0
PF11_0521	erythrocyte membrane protein 1 (PfEMP1) Location=join(2022727..2030880,2031591..2032796)	3119	359219	5.9	2	0	-2	0
PFL2335w	hypothetical protein Location=1994761..2000730	1989	231317	6.3	2	0	-2	0
Scramble_PF13_0148	hypothetical protein Location=join(1110175..1124176,1124500..1124840)	4780	575467	8.9	2	0	-2	0
Scramble_PF14_0419	hypothetical protein Location=complement(join(1824022..1824281,1823833..1823923,1823087..1823314,1822887..1822955,1822594..1822782,1820697..1822475,1818181..1820503,1812069..1818038,1805115..1812020,1802425..1805069,1801504..1802271,1801277..1801399,1801101..1801200,1800916..1800977))	7170	857967	8.6	2	0	-2	0
PFE1150w	multidrug resistance protein Location=957885..962144	1419	162252	8.8	4	2	-2	0.5
Scramble_MAL7P1.146	hypothetical protein Location=complement(join(1025598..1025841,1025216..1025436,1023362..1025029,1018252..1023166,1015106..1018179,1010499..1015027,1010180..1010213))	4894	593003	7.9	4	2	-2	0.5
PF14_0626	dynein beta chain, putative Location=join(2660970..2661569,2662271..2662861,2662996..2664993,2665139..2670914,2670951..2680754,2680889..2681460,2681575..2681655)	6473	771778	7.1	4	2	-2	0.5
PFE1120w	hypothetical protein Location=join(907832..907939,908158..908908,908995..928274,928424..936310)	9341	1121423	9.3	4	2	-2	0.5
PFD0770c	ribosomal protein L15 Location=complement(join(705660..705751,704901..705426))	205	24134	11.3	4	2	-2	0.5
PFB0555c	hypothetical protein Location=complement(join(501855..507854,495882..501641,495166..495681))	4091	494215	8.3	4	2	-2	0.5
PF07_0008	hypothetical protein Location=complement(join(78610..78786,77754..78338))	253	27673	8.5	34	32	-2	0.941176
Scramble_PFE0440w	hypothetical protein Location=367022..376426	3134	370182	5.4	3	2	-1	0.666667
Scramble_PF10_0143	ADA2-like protein Location=complement(581353..589089)	2578	300253	8.6	3	2	-1	0.666667
Scramble_PF14_0084	hypothetical protein Location=complement(join(335781..346467,328866..335720,325113..328826,324753..324946))	7149	847912	8.7	3	2	-1	0.666667
Scramble_PFC0425w	hypothetical protein Location=423964..437616	4550	534118	8.1	3	2	-1	0.666667
PFA0620c	glutamic acid-rich protein (garp) Location=complement(join(491202..491276,489041..490987))	673	79795	4.9	3	2	-1	0.666667
PF13_0338	hypothetical protein Location=2463727..2466117	796	92728	6.9	3	2	-1	0.666667
MAL13P1.70	hypothetical protein Location=complement(join(588905..589415,586120..588741,579017..586017))	3377	404745	8.8	3	2	-1	0.666667
Scramble_MAL8P1.139	hypothetical protein Location=complement(join(1061650..1072473,1055018..1061278,1054120..1054767))	5910	705836	8.6	3	2	-1	0.666667
MAL8P1.40	RNA-binding protein, putative Location=join(320640..320699,320947..321390,321501..321857)	286	32441	9.1	6	5	-1	0.833333
PF10_0016	acyl CoA binding protein, putative Location=complement(70548..70820)	90	10767	8	9	8	-1	0.888889
PF11_0352	protein disulfide isomerase related protein Location=complement(1319954..1321225)	423	49195	8.9	18	17	-1	0.944444
PF10_0068	hypothetical protein Location=join(277620..277637,278071..278208,278352..278430,278662..279167)	246	29530	9.1	20	20	0	1
PFB0335c	cysteine protease, putative Location=complement(join(301403..301793,301166..301300,298897..301052))	893	103984	6.5	25	25	0	1
PF07_0047	cell division cycle ATPase, putative Location=complement(391976..395665)	1229	142079	9	3	3	0	1
PF11_0168	hypothetical protein Location=complement(join(605537..611008,604457..604538,600909..604255))	2966	344922	7	2	2	0	1
PFB0260w	proteasome 26S regulatory subunit, putative Location=join(235237..235257,235535..238219,238482..238605,238737..238816)	969	108704	6.4	2	2	0	1
PFD0265w	splicing factor Location=join(297721..297771,298087..307446)	3136	366398	8.7	2	2	0	1
MAL6P1.93	hypothetical protein Location=420252..438485	6077	720533	7	2	2	0	1
Scramble_MAL6P1.233	hypothetical protein Location=complement(852304..859584)	2427	288432	9.3	2	2	0	1
PF14_0407	hypothetical protein Location=1752465..1762619	3384	404585	6.5	2	2	0	1
Scramble_PFE0830c	unknown protein, mb2 Location=complement(686808..691640)	1610	187038	8.3	2	2	0	1
PFA0175w	hypothetical protein Location=join(154410..156754,156891..159200,159375..159468,159571..159665,159790..159879,159990..160170,160322..160660)	1817	218596	8.8	2	2	0	1
PF13_0116	hypothetical protein Location=832650..836426	1258	149179	6.9	2	2	0	1
PFL1215c	hypothetical protein Location=complement(1024446..1028009)	1187	138143	6.3	2	2	0	1
MAL7P1.134	hypothetical protein Location=complement(join(945966..948932,938632..945720))	3351	404161	8.5	2	2	0	1
PF11_0111	asparagine-rich antigen Location=join(412412..412721,412896..413009,413144..417171)	1483	173923	9.2	2	2	0	1
Scramble_PF08_0141	erythrocyte membrane protein 1 (PfEMP1) Location=join(1283154..1290551,1291309..1292487)	2858	330698	7.5	2	2	0	1
PFL1330c	hypothetical protein Location=complement(join(1114981..1121083,1114015..1114757))	2281	273646	9.4	2	2	0	1
Scramble_PFI0160w	hypothetical protein Location=join(140976..142480,142568..142632,142750..150587)	3135	372462	9.2	2	2	0	1
Scramble_MAL7P1.162	dynein heavy chain, putative Location=join(1167257..1175066,1175109..1182214)	4971	580612	6.6	3	3	0	1
MAL8P1.55	hypothetical protein Location=405313..407763	816	97531	7.9	2	2	0	1
PFL0405w	hypothetical protein Location=join(361895..362090,362226..371510,371598..375141,375374..375530,375729..375869)	4440	530151	9	2	2	0	1
Scramble_PF11_0507	antigen 332, putative Location=1949113..1965636	5507	621178	3.8	2	2	0	1
Scramble_PFL0115w	hypothetical protein Location=join(119402..119491,119599..119686,119809..123868,124003..124288,124396..124483,124640..124869,124988..125068,125182..125457,125551..125802,125931..126228,126360..126442,126528..126685,126801..126942,127144..127364,127454..127614,127755..127829,127944..128030,128156..128249,128400..128796,128917..129121,129209..129408,129500..130492,130685..130811,130993..131189,1313…	5729	691544	9	2	2	0	1
Scramble_MAL13P1.19	hypothetical protein Location=complement(143137..170952)	9271	1111829	9	2	2	0	1
MAL6P1.147	hypothetical protein Location=complement(join(1173342..1198169,1167313..1173339))	10285	1205819	8	2	2	0	1
MAL8P1.23	ubiquitin-protein ligase 1, putative Location=208156..233931	8591	1005178	5.3	2	2	0	1
PF10_0374	gene 11-1 protein precursor (Pf11-1/Pfs2400) Location=join(1522017..1530203,1530648..1532621,1532679..1532912,1532952..1540292,1540515..1547426,1547459..1552094,1552129..1554614)	10589	1214507	3.5	9	10	1	1.11111
Scramble_PF14_0326	hypothetical protein Location=complement(join(1391048..1401620,1377303..1391014))	8094	969751	7.9	4	5	1	1.25
MAL6P1.194	Fe-superoxide dismutase Location=complement(join(999754..999820,999462..999634,999194..999305,998890..998931,998452..998595,998243..998362,998043..998137))	250	29322	9.2	3	4	1	1.33333
PFL1680w	splicing factor 3b, subunit 3, 130kD, putative Location=join(1452593..1456102,1456232..1456324,1456420..1456566,1456687..1456788,1457077..1457214)	1329	151811	5.9	2	3	1	1.5
PFB0695c	acyl-CoA synthetase Location=complement(628642..631308)	888	102657	8.7	2	3	1	1.5
Scramble_PFD0615c	erythrocyte membrane protein 1 (PfEMP1) Location=complement(join(555416..560707,552884..554221))	2209	250779	5.9	2	3	1	1.5
PF13_0003	erythrocyte membrane protein 1 (PfEMP1) Location=complement(join(37103..45946,35163..36359))	3346	385780	5.8	2	3	1	1.5
PFD0225w	hypothetical protein Location=254195..266611	4138	490301	7	2	3	1	1.5
Scramble_PF14_0165	hypothetical protein Location=complement(669690..678770)	3026	357637	8.9	2	3	1	1.5
MAL6P1.287	hypothetical protein Location=join(614457..616139,616182..623313,623634..626150,626356..627311)	4095	483830	6.2	2	3	1	1.5
Scramble_MAL6P1.147	hypothetical protein Location=complement(join(1173342..1198169,1167313..1173339))	10285	1205821	8	2	3	1	1.5
PF10_0328	hypothetical protein Location=join(1349675..1350380,1350568..1350672,1350867..1351522)	488	55938	5.7	2	3	1	1.5
PFI0755c	6-phosphofructokinase, putative Location=complement(650576..654832)	1418	159451	6.8	2	3	1	1.5
PF10_0363	pyruvate kinase, putative Location=complement(1472567..1474804)	745	86685	8	2	3	1	1.5
PF11_0374	hypothetical protein Location=join(1419654..1419726,1419888..1423111)	1098	128545	8.6	2	3	1	1.5
PF10_0086	adenylate kinase, putative Location=complement(join(370103..370225,369199..369804))	242	27611	8.9	43	45	2	1.04651
PF08_0091	hypothetical protein Location=join(756230..756319,756658..760200)	1210	144007	7	20	22	2	1.1
PF11_0043	60S acidic ribosomal protein p1, putative Location=complement(join(138219..138418,137665..137821))	118	13014	4.6	14	16	2	1.14286
PF14_0377	vesicle-associated membrane protein, putative Location=join(1617774..1618272,1618523..1618749)	241	27687	8	13	15	2	1.15385
PFB0915w	liver stage antigen 3 Location=join(796750..796947,797106..801584)	1558	175658	4.2	9	11	2	1.22222
PF08_0137	hypothetical protein Location=join(1233311..1233508,1233704..1237165)	1219	147069	6.1	7	9	2	1.28571
PF14_0448	ribosomal protein S2, putative Location=join(1928886..1928892,1929242..1929320,1929462..1930047,1930188..1930334)	272	29958	10	3	5	2	1.66667
PFL1685w	hypothetical protein, conserved Location=join(1458220..1458256,1458557..1458897,1459092..1459169)	151	16216	9.4	3	5	2	1.66667
PFE0255w	actin-related protein, putative Location=230695..232392	565	65868	5.3	3	5	2	1.66667
PF07_0033	Cg4 Location=300415..303036	873	99964	5.7	2	4	2	2
MAL6P1.272	ribonuclease, putative Location=complement(join(684848..688477,680528..684646,680354..680431,680202..680253,680003..680067,679840..679896,679627..679716,679475..679557,679273..679342))	2747	325600	9.3	2	4	2	2
PFC0780w	hypothetical protein Location=join(724930..732705,732890..732961,733038..733114,733260..733326,733484..733530,733714..733785,733907..733949,734048..734121,734238..734540,734666..734747)	2870	338533	7.7	2	4	2	2
PF14_0393	structure specific recognition protein, putative Location=1689948..1691468	506	58787	4.7	2	4	2	2
MAL6P1.69	hypothetical protein, expressed Location=complement(320547..327755)	2402	279071	5.2	2	4	2	2
Scramble_PF14_0175	hypothetical protein Location=complement(730692..744680)	4662	548873	8.7	2	4	2	2
PFD0310w	16 kDa sexual stage-specific protein precursor (Pfs16) Location=335693..336166	157	16626	6.2	0	2	2	#DIV/0!
PF10_0269	DNA-directed RNA polymerase II, putative Location=complement(join(1147789..1148037,1147065..1147349))	177	20341	7.8	0	2	2	#DIV/0!
MAL7P1.159	antioxidant protein, putative Location=join(1149016..1149033,1149102..1149611)	175	20584	5.1	0	2	2	#DIV/0!
PFB0830w	Ribosomal protein S26e, putative Location=734271..734594	107	12509	11	0	2	2	#DIV/0!
PFL0565w	heat shock protein DNAJ homologue Pfj4 Location=join(505338..505443,505679..505780,505952..506215,506394..506656)	244	28062	9	0	2	2	#DIV/0!
PFI0895c	hypothetical protein, conserved Location=complement(join(752155..752412,751348..752052))	320	36820	6.7	0	2	2	#DIV/0!
PFC0205c	PfGLP-1, 1-cys-glutaredoxin-like protein-1 Location=complement(join(216334..216546,216105..216203,215791..215994))	171	19920	9.2	0	2	2	#DIV/0!
PF14_0205	ribosomal protein S25, putative Location=complement(join(876224..876388,875831..876073))	135	15741	9.9	0	2	2	#DIV/0!
PF11_0364	hypothetical protein Location=complement(1381289..1382026)	245	28496	8.7	0	2	2	#DIV/0!
PF08_0125	tubulin gamma chain Location=complement(1089800..1091158)	452	51637	6.5	0	2	2	#DIV/0!
PFD0750w	nuclear cap-binding protein Location=join(695175..695330,695488..696036)	234	28004	9.6	0	2	2	#DIV/0!
MAL6P1.312	erythrocyte membrane protein 1 (PfEMP1), truncated Location=join(1346115..1346186,1346731..1347981)	440	50326	4.8	0	2	2	#DIV/0!
Scramble_PF14_0662	hypothetical protein Location=2844152..2845465	437	50940	8.8	0	2	2	#DIV/0!
Scramble_MAL13P1.281	glutamate--tRNA ligase, putative Location=join(2180024..2180442,2180638..2180724,2180857..2180941,2181100..2181401,2181517..2181642,2181752..2181823,2181937..2182570)	574	68368	9	0	2	2	#DIV/0!
PFE0845c	60S ribosomal subunit protein L8, putative Location=complement(join(713752..713770,712760..713523))	260	28000	10.5	0	2	2	#DIV/0!
Scramble_PF11_0143	hypothetical protein Location=522106..524202	698	81678	8.4	0	2	2	#DIV/0!
Scramble_MAL7P1.150	cysteine desulfurase, putative Location=complement(1058097..1059758)	553	63209	8.6	0	2	2	#DIV/0!
PF08_0087	importin alpha, putative Location=719748..721385	545	61159	5.3	0	2	2	#DIV/0!
Scramble_PFL1690w	hypothetical protein Location=join(1459820..1460285,1460405..1461047,1461226..1461472)	451	53755	8	0	2	2	#DIV/0!
Scramble_PF10_0363	pyruvate kinase, putative Location=complement(1472567..1474804)	745	86685	8	0	2	2	#DIV/0!
Scramble_PFE0265c	hypothetical protein Location=complement(236143..238365)	740	89896	9.5	0	2	2	#DIV/0!
PF11_0359	coatomer delta subunit, putative Location=join(1364097..1365470,1365631..1365720)	487	56840	5.9	0	2	2	#DIV/0!
Scramble_PF07_0041	hypothetical protein Location=364752..366131	459	55349	9.4	0	2	2	#DIV/0!
PFC0275w	FAD-dependent glycerol-3-phosphate dehydrogenase, putative Location=295191..297152	653	74689	8.5	0	2	2	#DIV/0!
PFC0365w	conserved protein, putative Location=369307..370905	532	60754	6.6	0	2	2	#DIV/0!
PF10_0348	hypothetical protein Location=1414441..1416534	697	80248	5.1	0	2	2	#DIV/0!
PFE1630w	rifin Location=join(1326240..1326311,1326540..1327424)	318	35980	8.6	0	2	2	#DIV/0!
PFE1405c	eukaryotic translation initiation factor 3, subunit 6 Location=complement(join(1164968..1165066,1163402..1164856))	517	61419	7.3	0	2	2	#DIV/0!
PFL1040w	hypothetical protein Location=863803..865179	458	54019	6.3	0	2	2	#DIV/0!
Scramble_PFE0605c	glutathione synthetase Location=complement(529932..531899)	655	77481	7.2	0	2	2	#DIV/0!
Scramble_PFB0925w	hypothetical protein Location=join(820427..820465,820567..821044,821236..822539)	606	71820	7.6	0	2	2	#DIV/0!
PF11_0191	hypothetical protein Location=700789..702573	594	69390	5.9	0	2	2	#DIV/0!
MAL13P1.121	hypothetical protein Location=join(919986..921332,921524..921681,921857..921932,922104..922220)	565	66200	6.2	0	2	2	#DIV/0!
PF14_0468	hypothetical protein Location=join(2007386..2007440,2007779..2008065,2008161..2010592,2010751..2010868,2010973..2011037,2011215..2011275,2011378..2011449)	1029	121111	8.5	0	2	2	#DIV/0!
PF11_0334	hypothetical protein Location=join(1258672..1261374,1261532..1261540)	903	107997	8.6	0	2	2	#DIV/0!
Scramble_PF13_0109	N2,N2-dimethylguanosine tRNA methyltransferase, putative Location=complement(783268..785682)	804	94817	8.3	0	2	2	#DIV/0!
Scramble_MAL7P1.77	hypothetical protein Location=join(621424..622856,622976..623111)	522	60601	4.5	0	2	2	#DIV/0!
PF11_0074	hypothetical protein Location=complement(join(263530..264186,262242..263419,261978..262080,261803..261882,261605..261676,261360..261501))	743	88543	7.4	0	2	2	#DIV/0!
Scramble_PF10_0139	hypothetical protein Location=join(560537..560776,560923..563352)	889	102627	9.1	0	2	2	#DIV/0!
MAL13P1.52	hypothetical protein Location=complement(join(428998..432924,428752..428870,428517..428628))	1385	164521	6.1	0	2	2	#DIV/0!
Scramble_PFC0500w	hypothetical protein Location=join(503330..503355,503560..503778,503937..505521)	609	73524	6.2	0	2	2	#DIV/0!
PF14_0096	hypothetical protein Location=383187..384731	514	59275	7.5	0	2	2	#DIV/0!
Scramble_PFL0675c	hypothetical protein Location=complement(join(595441..598637,595160..595244))	1093	129284	5.2	0	2	2	#DIV/0!
PFL0165c	hypothetical protein Location=complement(173872..176850)	992	117534	8.1	0	2	2	#DIV/0!
Scramble_PF14_0110	hypothetical protein Location=complement(join(453264..454878,452959..453159,452457..452725))	694	81803	9.3	0	2	2	#DIV/0!
PFI0820c	RNA-binding protein, putative Location=complement(696853..698019)	388	45143	6.6	0	2	2	#DIV/0!
Scramble_MAL13P1.240	hypothetical protein Location=complement(join(1837764..1837775,1837619..1837651,1837346..1837507,1833610..1837140))	1245	150000	8	0	2	2	#DIV/0!
MAL13P1.164	elongation factor tu, putative Location=complement(1272161..1273678)	505	57632	8.8	0	2	2	#DIV/0!
PFE0780w	hypothetical protein Location=join(646657..646934,647063..647114,647234..647327,647534..647624,647775..647846,648066..649582,649878..650503,650891..651598,651683..651737,651845..652104)	1250	146737	7.8	0	2	2	#DIV/0!
PF10_0334	flavoprotein subunit of succinate dehydrogenase Location=complement(1368535..1370430)	631	70695	8.2	0	2	2	#DIV/0!
PFL0535c	hypothetical protein Location=complement(join(476941..478363,476771..476824,476570..476673))	526	62776	5.2	0	2	2	#DIV/0!
PF14_0541	V-type H(+)-translocating pyrophosphatase, putative Location=complement(2328881..2331034)	717	76417	6.5	0	2	2	#DIV/0!
PFL0560c	minichromosome maintenance protein, putative Location=complement(join(499674..501888,498871..499586,498684..498759,498518..498585))	1024	119293	8.7	0	2	2	#DIV/0!
Scramble_PF10_0136	Initiation factor 2 subunit family, putative Location=complement(545678..548902)	1074	125379	8.9	0	2	2	#DIV/0!
PF11_0067	hypothetical protein Location=complement(238800..241076)	758	88549	8	0	2	2	#DIV/0!
PFI0345w	hypothetical protein Location=345885..349286	1133	134348	6.6	0	2	2	#DIV/0!
Scramble_PF10_0314	asparagine-rich antigen Location=1294741..1298313	1190	137985	7.5	0	2	2	#DIV/0!
PFD0465w	DNAJ homologue Location=452897..454915	672	75916	9.2	0	2	2	#DIV/0!
MAL6P1.116	hypothetical protein Location=complement(521644..524136)	830	97790	5.1	0	2	2	#DIV/0!
MAL6P1.279	hypothetical protein Location=join(660774..662530,662644..662697,662895..663072)	662	79696	9.4	0	2	2	#DIV/0!
Scramble_PFI0225w	hypothetical protein Location=join(212513..217732,217889..217981)	1770	207567	6.2	0	2	2	#DIV/0!
PFI0430c	hypothetical protein Location=complement(join(409498..409657,406514..409341))	995	120934	9	0	2	2	#DIV/0!
PF13_0237	hypothetical protein Location=complement(1683808..1686756)	982	114585	8.9	0	2	2	#DIV/0!
PF07_0019	hypothetical protein Location=complement(210914..214807)	1297	152655	6.9	0	2	2	#DIV/0!
PFE1535w	hypothetical protein Location=join(1250730..1251482,1251685..1254183)	1083	128124	6.4	0	2	2	#DIV/0!
MAL13P1.120	splicing factor, putative Location=join(905501..907708,907898..908284)	864	100943	5.7	0	2	2	#DIV/0!
PFI0900w	hypothetical protein Location=join(754287..756217,756518..757094,757179..757277,757438..759498,759807..760259)	1706	203925	8.5	0	2	2	#DIV/0!
PF10_0032	hypothetical protein Location=132996..137273	1425	170850	8.8	0	2	2	#DIV/0!
MAL13P1.103	hypothetical protein Location=join(789042..791193,791323..791393,791552..791698,791792..791917,792079..792244,792326..792406,792520..792605,792716..792771,792859..792940,793114..793359)	1070	127670	7.4	0	2	2	#DIV/0!
PF14_0051	hypothetical protein, conserved Location=complement(join(187650..190367,187000..187516,186651..186899,185436..186499))	1515	179830	8.6	0	2	2	#DIV/0!
Scramble_PF14_0095	hypothetical protein Location=complement(377704..380181)	825	99282	8.9	0	2	2	#DIV/0!
PF14_0632	26S proteasome subunit, putative Location=join(2708368..2711658,2711743..2711870,2712043..2712142)	1172	132766	5.3	0	2	2	#DIV/0!
PFL0125c	hypothetical protein Location=complement(join(146091..147284,144046..146052))	1066	130324	9.4	0	2	2	#DIV/0!
Scramble_MAL7P1.112	hypothetical protein Location=complement(820784..823642)	952	114020	8.4	0	2	2	#DIV/0!
PFB0730w	DNA helicase, putative Location=658636..664629	1997	237125	7.3	0	2	2	#DIV/0!
Scramble_PFA0725w	hypothetical protein Location=join(579424..580216,580377..580642,580791..585509)	1925	234772	5.6	0	2	2	#DIV/0!
PF11_0270	threonine -- tRNA ligase, putative Location=complement(1011248..1014289)	1013	119546	8.7	0	2	2	#DIV/0!
Scramble_PF14_0647	hypothetical protein Location=join(2770050..2770199,2770293..2770390,2770535..2775257)	1656	196055	6.9	0	2	2	#DIV/0!
Scramble_MAL6P1.44	hypothetical protein Location=complement(221296..227235)	1979	229626	6.2	0	2	2	#DIV/0!
Scramble_PF14_0214	hypothetical protein Location=900530..905422	1630	195365	8.2	0	2	2	#DIV/0!
Scramble_PF11_0442	hypothetical protein Location=complement(1716957..1721771)	1604	186129	5.3	0	2	2	#DIV/0!
Scramble_MAL6P1.257	hypothetical protein Location=747555..751520	1321	158666	6.5	0	2	2	#DIV/0!
PFD0250c	hypothetical protein Location=complement(join(279858..283289,279372..279752,279149..279218,278956..279037,278720..278843))	1362	157258	6.3	0	2	2	#DIV/0!
MAL6P1.111	trancription factor, putative Location=complement(506733..510575)	1280	149366	6.8	0	2	2	#DIV/0!
PFI0135c	papain family cysteine protease, putative Location=complement(join(124972..125005,124142..124738,123794..123934,121620..123646))	932	105544	5.3	0	2	2	#DIV/0!
PF07_0115	integral membrane protein, putative Location=1077293..1083049	1918	225075	8.5	0	2	2	#DIV/0!
Scramble_PF13_0161	hypothetical protein Location=complement(1218571..1223958)	1795	205476	9.2	0	2	2	#DIV/0!
PFD1030c	hypothetical protein Location=complement(993740..998800)	1686	204219	8.6	0	2	2	#DIV/0!
PF14_0063	ATP-dependent Clp protease, putative Location=239746..243771	1341	156022	7.7	0	2	2	#DIV/0!
PF14_0486	elongation factor 2 Location=2089851..2092349	832	93523	6.8	0	2	2	#DIV/0!
PFB0755w	hypothetical protein Location=join(678486..678755,679041..683702)	1643	197776	9.5	0	2	2	#DIV/0!
Scramble_PF13_0302	hypothetical protein, conserved Location=2143576..2146596	1006	120580	5.2	0	2	2	#DIV/0!
Scramble_PF10_0310	hypothetical protein Location=1277105..1279819	904	106689	4.7	0	2	2	#DIV/0!
Scramble_MAL13P1.316	hypothetical protein Location=join(2422305..2425996,2426210..2427428)	1636	196229	8.5	0	2	2	#DIV/0!
Scramble_PFE0735w	hypothetical protein Location=610087..614769	1560	190527	9.7	0	2	2	#DIV/0!
PFI0185w	hypothetical protein Location=join(179185..179385,179619..183989)	1523	178335	8.7	0	2	2	#DIV/0!
PF08_0020	hypothetical protein Location=complement(191016..194996)	1326	154619	6.1	0	2	2	#DIV/0!
Scramble_PFI0490c	hypothetical protein Location=complement(join(461257..461309,460779..461008,457765..460742,457527..457605,457286..457409,457132..457195,456950..457009))	1195	139026	6.6	0	2	2	#DIV/0!
PFC0905c	hypothetical protein Location=complement(844917..854174)	3085	360523	6.6	0	2	2	#DIV/0!
Scramble_PF08_0140	erythrocyte membrane protein 1 (PfEMP1) Location=complement(join(1273605..1281239,1271248..1272555))	2980	340614	5.8	0	2	2	#DIV/0!
PF11_0242	asparagine-rich protein Location=join(906280..906384,906546..913238)	2265	265135	6	0	2	2	#DIV/0!
Scramble_MAL7P1.22	hypothetical protein Location=252978..257783	1601	194409	9.4	0	2	2	#DIV/0!
PFE1070c	hypothetical protein Location=complement(join(870650..874567,870359..870421,870181..870237))	1345	161903	9.3	0	2	2	#DIV/0!
Scramble_PF14_0067	multidomain scavenger receptor protein (PbSR / PSLAP) Location=253541..257359	1272	142784	7.1	0	2	2	#DIV/0!
PF14_0392	Ser/Thr protein kinase, putative Location=join(1680746..1680865,1680975..1681035,1681183..1681425,1681520..1681728,1682002..1688112)	2247	263793	8.7	0	2	2	#DIV/0!
PF10_0199	hypothetical protein Location=join(827487..827552,827659..827781,828015..834126,834191..834225)	2111	255129	9.1	0	2	2	#DIV/0!
PF14_0620	hypothetical protein Location=join(2641954..2643851,2644007..2644259,2644407..2644542,2644654..2644728,2644823..2644881,2644987..2645142)	858	100044	6.9	0	2	2	#DIV/0!
Scramble_PFE0465c	RNA polymerase I Location=complement(join(390474..398997,390193..390309,389914..390017))	2914	340678	6.1	0	2	2	#DIV/0!
MAL8P1.153	hypothetical protein Location=join(1162961..1170540,1170668..1170821)	2577	299293	8.3	0	2	2	#DIV/0!
Scramble_PF14_0188	hypothetical protein Location=complement(join(805327..811569,805096..805160,804765..805011))	2184	260357	6.8	0	2	2	#DIV/0!
Scramble_PFD1245c	erythrocyte membrane protein 1 (PfEMP1) Location=complement(join(1178782..1183848,1176675..1178057))	2149	246122	5.6	0	2	2	#DIV/0!
Scramble_PFC0485w	protein kinase, putative Location=join(485480..485923,486062..493186)	2522	296399	9.4	0	2	2	#DIV/0!
Scramble_PFB0190c	hypothetical protein Location=complement(182228..189115)	2295	271489	8.3	0	2	2	#DIV/0!
Scramble_PF13_0339	hypothetical protein Location=complement(2467016..2472457)	1813	207289	8.9	0	2	2	#DIV/0!
PFB0935w	cytoadherence linked asexual protein 2 Location=join(838841..839762,839922..840491,840604..840657,840755..840817,840963..841094,841200..841385,841498..841656,841744..842510,842645..844114)	1440	171160	7.5	0	2	2	#DIV/0!
Scramble_PF14_0379	hypothetical protein Location=complement(join(1624116..1630322,1623832..1623972,1623555..1623679,1623142..1623283))	2204	259033	7.5	0	2	2	#DIV/0!
Scramble_MAL7P1.155	hypothetical protein Location=join(1119774..1125579,1125753..1126005,1126130..1126453,1126596..1126677,1126798..1126821)	2162	253972	8.1	0	2	2	#DIV/0!
Scramble_MAL13P1.148	P. falciparum myosin Location=join(1140480..1140539,1140637..1140751,1141026..1147234,1147428..1147526)	2160	250287	8.6	0	2	2	#DIV/0!
Scramble_MAL6P1.284	hypothetical protein Location=complement(join(641494..644222,637775..640574))	1842	220092	6.8	0	2	2	#DIV/0!
Scramble_MAL8P1.111	hypothetical protein Location=join(830335..833608,833741..833819,834000..834075,834189..834539)	1259	149450	8.1	0	2	2	#DIV/0!
PFE0500c	hypothetical protein Location=complement(422746..430353)	2535	297573	6.5	0	2	2	#DIV/0!
Scramble_PFL1010c	hypothetical protein Location=complement(836905..843894)	2329	271069	6.1	0	2	2	#DIV/0!
Scramble_PFD0995c	erythrocyte membrane protein 1 (PfEMP1) Location=complement(join(941161..946314,939470..940774))	2152	247609	5.5	0	2	2	#DIV/0!
PF14_0318	hypothetical protein Location=complement(1341968..1347949)	1993	243374	9.5	0	2	2	#DIV/0!
Scramble_PF13_0235	hypothetical protein Location=complement(1658499..1670045)	3848	454968	6	0	2	2	#DIV/0!
PF14_0370	RNA helicase, putative Location=join(1579705..1583890,1584090..1587120,1587276..1587371,1587536..1587614,1587786..1587812)	2472	292298	6.9	0	2	2	#DIV/0!
MAL6P1.262	hypothetical protein Location=726690..731732	1680	205003	9.4	0	2	2	#DIV/0!
Scramble_PF11_0480	hypothetical protein Location=complement(join(1855980..1864267,1855687..1855903,1855239..1855556))	2940	348041	6.8	0	2	2	#DIV/0!
Scramble_PFC0780w	hypothetical protein Location=join(724930..732705,732890..732961,733038..733114,733260..733326,733484..733530,733714..733785,733907..733949,734048..734121,734238..734540,734666..734747)	2870	338533	7.7	0	2	2	#DIV/0!
Scramble_PF11_0404	malaria antigen Location=complement(join(1560845..1561955,1554227..1560696,1553654..1554034))	2653	309443	6.2	0	2	2	#DIV/0!
PF11_0422	hypothetical protein Location=1646231..1653922	2563	304041	9.1	0	2	2	#DIV/0!
MAL13P1.122	hypothetical protein Location=join(924598..930963,931177..931529,931719..932190,932391..932471,932702..933076)	2548	300714	7.4	0	2	2	#DIV/0!
Scramble_MAL13P1.83	hypothetical protein Location=join(653027..656413,656597..656686,656853..657014,657156..657215)	1232	142997	6	0	2	2	#DIV/0!
Scramble_PF14_0501	hypothetical protein Location=join(2154685..2164192,2164327..2164433,2164571..2164635,2164750..2164879,2164970..2165075,2165206..2165269,2165353..2165416)	3347	400001	6.7	0	2	2	#DIV/0!
PFL2390c	hypothetical protein Location=complement(join(2031688..2039837,2031437..2031513,2031220..2031336,2030944..2031046,2029989..2030340))	2932	348677	8.5	0	2	2	#DIV/0!
PF14_0059	hypothetical protein Location=217844..226306	2820	338381	5.3	0	2	2	#DIV/0!
PF10_0320	hypothetical protein Location=complement(join(1317048..1322191,1315844..1316051,1315512..1315642,1315244..1315394,1314497..1315075))	2070	246737	7.7	0	2	2	#DIV/0!
Scramble_MAL13P1.295	hypothetical protein Location=complement(2270123..2276272)	2049	237584	6.2	0	2	2	#DIV/0!
PF13_0101	hypothetical protein Location=741201..746723	1840	214846	4.7	0	2	2	#DIV/0!
Scramble_PFA0280w	asparagine-rich antigen Pfa35-2 Location=238905..248096	3063	364074	6.9	0	2	2	#DIV/0!
Scramble_MAL7P1.91	exported serine/threonine protein kinase Location=complement(join(706910..708882,700657..706771))	2695	317692	8.1	0	2	2	#DIV/0!
PF14_0029	hypothetical protein Location=join(100847..105158,105253..105395,105544..105578,106354..109234)	2456	294738	8.7	0	2	2	#DIV/0!
MAL6P1.252	erythrocyte membrane protein 1 (PfEMP1) Location=complement(join(771826..777966,769593..770636))	2394	274792	6.5	0	2	2	#DIV/0!
PF08_0103	erythrocyte membrane protein 1 (PfEMP1) Location=complement(join(878376..883451,876196..877449))	2109	241111	5.5	0	2	2	#DIV/0!
Scramble_PF13_0003	erythrocyte membrane protein 1 (PfEMP1) Location=complement(join(37103..45946,35163..36359))	3346	385779	5.8	0	2	2	#DIV/0!
Scramble_PF11_0086	hypothetical protein Location=complement(298899..308903)	3334	381873	7	0	2	2	#DIV/0!
Scramble_PF14_0172	hypothetical protein Location=join(714706..716310,716896..723366)	2691	321141	8.2	0	2	2	#DIV/0!
PF13_0080	hypothetical protein Location=600616..608172	2518	304138	10	0	2	2	#DIV/0!
Scramble_PFI0250c	hypothetical protein Location=complement(join(236983..242967,236617..236847,236357..236479))	2112	235537	8.3	0	2	2	#DIV/0!
PFE0245c	hypothetical protein Location=complement(join(210520..218189,209349..210477,209062..209148))	2961	353440	5.4	0	2	2	#DIV/0!
MAL7P1.12	erythrocyte membrane-associated antigen Location=join(108404..109048,109102..115308)	2283	263178	8.6	0	2	2	#DIV/0!
PF07_0061	hypothetical protein Location=complement(580203..586823)	2206	258401	6.5	0	2	2	#DIV/0!
PFD0380c	hypothetical protein Location=complement(join(389954..390014,385370..389759,385118..385259,384773..384899,384572..384672,384406..384474))	1629	197412	8.7	0	2	2	#DIV/0!
MAL8P1.54	hypothetical protein Location=join(399544..400291,400447..403113,403291..404606)	1576	191385	9	0	2	2	#DIV/0!
Scramble_PFD0870w	hypothetical protein Location=join(797705..799891,800802..802122,802320..804826,805044..805156,805322..805407,805703..805899,806054..808267,808426..810950,811150..816685)	5561	665148	8.5	0	2	2	#DIV/0!
PFL1130c	hypothetical protein Location=complement(join(947680..960960,947391..947505,947038..947126))	4494	543121	8.8	0	2	2	#DIV/0!
Scramble_MAL13P1.249	hypothetical protein Location=complement(join(1899299..1909386,1899109..1899166))	3381	405413	7.9	0	2	2	#DIV/0!
PF14_0031	hypothetical protein Location=complement(join(121907..125340,120723..121066,120074..120532,113144..119001))	3364	401590	8.6	0	2	2	#DIV/0!
Scramble_PFE0805w	cation-transporting ATPase 1 Location=join(667484..674348,674522..674859)	2400	283599	9	0	2	2	#DIV/0!
MAL8P1.127	hypothetical protein Location=join(947988..948291,948416..948664,949066..952490)	1325	157984	5.1	0	2	2	#DIV/0!
Scramble_PF11_0240	dynein heavy chain, putative Location=join(875883..878700,878996..891863,892118..892187)	5251	617392	5.6	0	2	2	#DIV/0!
PFC0705c	hypothetical protein Location=complement(join(649775..653921,646523..649647))	2423	293712	9.5	0	2	2	#DIV/0!
Scramble_MAL6P1.61	DNA repair protein RAD50, putative Location=complement(287806..294516)	2236	267955	8.6	0	2	2	#DIV/0!
Scramble_PF14_0170	hypothetical protein Location=join(694583..707889,708082..708175)	4466	519826	7.2	0	2	2	#DIV/0!
Scramble_PF14_0463	chloroquine resistance marker protein Location=complement(join(1983647..1994529,1983431..1983536,1983144..1983269))	3704	443075	8.5	0	2	2	#DIV/0!
Scramble_PF14_0179	hypothetical protein Location=complement(762814..773607)	3597	423710	6.4	0	2	2	#DIV/0!
Scramble_PFC0705c	hypothetical protein Location=complement(join(649775..653921,646523..649647))	2423	293712	9.5	0	2	2	#DIV/0!
PF11_0127	hypothetical protein Location=join(459905..461166,461434..467287)	2371	285605	9.1	0	2	2	#DIV/0!
PFL1645w	hypothetical protein Location=1414401..1426091	3896	466019	8.3	0	2	2	#DIV/0!
Scramble_PF10_0232	hypothetical protein Location=complement(998717..1008703)	3328	381256	6.3	0	2	2	#DIV/0!
Scramble_PF13_0198	reticulocyte binding protein 2 homolog a Location=join(1418434..1418491,1418706..1428040)	3130	370437	5.6	0	2	2	#DIV/0!
Scramble_PFD1015c	erythrocyte membrane protein 1 (PfEMP1) Location=complement(join(975730..981030,973470..974750))	2193	248971	5.4	0	2	2	#DIV/0!
PF14_0440	hypothetical protein Location=1897306..1900881	1191	143161	9.3	0	2	2	#DIV/0!
MAL6P1.131	SET-domain protein, putative Location=join(1266447..1286077,1286254..1286392,1286489..1286650,1286805..1286975,1287119..1287226,1287353..1287427)	6761	797088	8.6	0	2	2	#DIV/0!
Scramble_MAL8P1.113	hypothetical protein Location=join(845381..850502,850659..855812,855945..862783)	5704	686427	8.1	0	2	2	#DIV/0!
PF10_0211	hypothetical protein Location=complement(join(880602..886845,874200..880556,873595..874030,873206..873464))	4431	532569	9.3	0	2	2	#DIV/0!
Scramble_PF14_0101	hypothetical protein Location=complement(join(404084..417061,403651..403890))	4405	526736	8.9	0	2	2	#DIV/0!
PFC0245c	hypothetical protein Location=complement(258160..269961)	3933	467883	7.2	0	2	2	#DIV/0!
Scramble_PF07_0086	hypothetical protein Location=join(806968..810129,810369..817496)	3429	416634	8.5	0	2	2	#DIV/0!
Scramble_PF14_0031	hypothetical protein Location=complement(join(121907..125340,120723..121066,120074..120532,113144..119001))	3364	401590	8.6	0	2	2	#DIV/0!
MAL6P1.48	hypothetical protein, expressed Location=join(239007..247380,247542..247586,247740..247813,247942..248073)	2874	334410	8.4	0	2	2	#DIV/0!
Scramble_PFL1075w	hypothetical protein Location=890572..898248	2558	301911	7.3	0	2	2	#DIV/0!
Scramble_PF11_0395	guanylyl cyclase Location=complement(1497921..1510601)	4226	496025	8.9	0	2	2	#DIV/0!
PF13_0235	hypothetical protein Location=complement(1658499..1670045)	3848	454972	6	0	2	2	#DIV/0!
PF14_0501	hypothetical protein Location=join(2154685..2164192,2164327..2164433,2164571..2164635,2164750..2164879,2164970..2165075,2165206..2165269,2165353..2165416)	3347	400001	6.7	0	2	2	#DIV/0!
PFL1930w	hypothetical protein Location=1660439..1677742	5767	691433	5.8	0	2	2	#DIV/0!
Scramble_PFL1930w	hypothetical protein Location=1660439..1677742	5767	691431	5.8	0	2	2	#DIV/0!
PF11_0240	dynein heavy chain, putative Location=join(875883..878700,878996..891863,892118..892187)	5251	617393	5.6	0	2	2	#DIV/0!
Scramble_MAL13P1.278	Ser/Thr protein kinase Location=2158074..2170208	4044	475719	8.9	0	2	2	#DIV/0!
MAL7P1.17	hypothetical protein Location=join(152836..159401,159472..163513)	3535	422178	8.9	0	2	2	#DIV/0!
PFA0665w	hypothetical protein Location=join(528829..531787,531897..533215,533374..536181,536457..538073)	2900	346567	5.5	0	2	2	#DIV/0!
PF14_0419	hypothetical protein Location=complement(join(1824022..1824281,1823833..1823923,1823087..1823314,1822887..1822955,1822594..1822782,1820697..1822475,1818181..1820503,1812069..1818038,1805115..1812020,1802425..1805069,1801504..1802271,1801277..1801399,1801101..1801200,1800916..1800977))	7170	857967	8.6	0	2	2	#DIV/0!
PFL1600c	hypothetical protein Location=complement(join(1364469..1370625,1363855..1364334,1360620..1363564))	3193	377928	7.8	0	2	2	#DIV/0!
PFI0260c	hypothetical protein Location=complement(251351..269707)	6118	720606	6.6	0	2	2	#DIV/0!
PF13_0115	frameshifted ebl1, pseudogene Location=815831..824395	2677	324228	10.3	0	2	2	#DIV/0!
PF14_0736	hypothetical protein Location=join(3151073..3151114,3151201..3153993)	944	109619	4.7	0	2	2	#DIV/0!
PFA0125c	Ebl-1 like protein, putative Location=complement(join(111572..116033,111401..111479,111196..111284,110984..111057))	1567	181149	5.1	0	2	2	#DIV/0!
Scramble_PFL1760w	hypothetical protein Location=join(1522509..1522548,1522788..1524186,1524278..1524620)	593	71813	9	0	2	2	#DIV/0!
PFB0450w	Sec61-gamma subunit of protein translocation complex, putative Location=409983..410228	81	9286	8.3	0	2	2	#DIV/0!
Scramble_MAL7P1.151	modification methylase-like protein Location=complement(1061049..1063169)	706	83784	8.5	0	2	2	#DIV/0!
PF14_0391	ribosomal protein L1, putative Location=join(1677617..1677621,1677793..1678441)	217	24805	9.8	0	2	2	#DIV/0!
Scramble_PF11_0239	hypothetical protein Location=join(868945..872269,872476..873419,873608..873929,874110..874186,874278..874418,874548..874592)	1617	191813	5.5	0	2	2	#DIV/0!
Scramble_PF10_0075	asparagine-rich antigen Location=complement(301125..305918)	1597	182665	6.2	0	2	2	#DIV/0!
Scramble_PFE0485w	phosphatidylinositol 4-kinase Location=join(410268..414443,414540..414855,415006..415094,415210..415308)	1559	182663	5.4	0	2	2	#DIV/0!
PF10_0179	hypothetical protein Location=complement(join(738134..743405,736651..736689,736368..736507))	1816	216362	9.3	0	2	2	#DIV/0!
PF11_0291	hypothetical protein Location=join(1084227..1088742,1088846..1089003,1089162..1089419,1089581..1090018)	1789	212864	6.2	0	2	2	#DIV/0!
PF11_0356	hypothetical protein Location=1341214..1346307	1697	204871	9.6	0	2	2	#DIV/0!
Scramble_PF13_0254	hypothetical protein Location=complement(join(1849889..1861152,1849574..1849790,1849368..1849454))	3855	460861	7.5	0	2	2	#DIV/0!
PFE0040c	Mature parasite-infected erythrocyte surface antigen (MESA) or PfEMP2 Location=complement(join(47612..47761,43327..47481))	1434	168287	4.8	193	196	3	1.01554
PF13_0328	proliferating cell nuclear antigen Location=complement(2378444..2379268)	274	30587	4.9	8	11	3	1.375
PFE0395c	hypothetical protein Location=complement(328666..329715)	349	40587	7.5	5	8	3	1.6
MAL7P1.119	hypothetical protein Location=849189..851438	749	87879	5.5	4	7	3	1.75
MAL8P1.72	high mobility group protein, putative Location=525987..526286	99	11535	10	3	6	3	2
PF11_0069	hypothetical protein Location=join(248674..248880,249016..249125,249272..249387,249513..249555,249713..249864,249997..250097,250238..250296,250446..250488)	276	32076	5.1	3	6	3	2
MAL6P1.136	DNAJ domain protein, putative Location=complement(1244359..1245501)	380	44669	8.1	2	5	3	2.5
PFD0095c	hypothetical protein Location=complement(join(131837..131920,130044..131687))	575	67788	4.6	2	5	3	2.5
PFL1900w	hypothetical protein Location=1634683..1642416	2577	299381	6.3	2	5	3	2.5
PFC0425w	hypothetical protein Location=423964..437616	4550	534118	8.1	2	5	3	2.5
PF13_0316	40S ribosomal protein S13 Location=complement(2266674..2267129)	151	17250	10.4	0	3	3	#DIV/0!
PFC0775w	40S ribosomal protein S11, putative Location=join(721686..721709,722158..722528,722711..722801)	161	18760	10.2	0	3	3	#DIV/0!
MAL13P1.233	hypothetical protein Location=join(1767537..1767778,1767983..1768275,1768426..1768526)	211	24984	8	0	3	3	#DIV/0!
PFI1260c	Histone deacetylase Location=complement(1028651..1030000)	449	51376	6.3	0	3	3	#DIV/0!
PF11_0438	Ribosomal protein, putative Location=complement(join(1705438..1705589,1704976..1705246))	140	16265	10.5	0	3	3	#DIV/0!
Scramble_PF11_0329	hypothetical protein Location=1236813..1239461	882	101123	6.5	0	3	3	#DIV/0!
MAL13P1.319	hypothetical protein Location=2448499..2450871	790	92786	6.4	0	3	3	#DIV/0!
PFE0225w	3-methyl-2-oxobutanoate dehydrogenase (lipoamide), putative Location=177410..178555	381	43032	8.3	0	3	3	#DIV/0!
PFL1745c	clustered-asparagine-rich protein Location=complement(join(1508507..1508548,1506919..1508256))	459	53238	8.4	0	3	3	#DIV/0!
PF14_0067	multidomain scavenger receptor protein (PbSR / PSLAP) Location=253541..257359	1272	142784	7.1	0	3	3	#DIV/0!
PF14_0633	hypothetical protein Location=complement(2713794..2716235)	813	92093	8.4	0	3	3	#DIV/0!
PF10_0200	hypothetical protein, conserved Location=join(835291..838800,838931..839126,839596..839699)	1269	149481	8.7	0	3	3	#DIV/0!
PF14_0295	ATP-specific succinyl-CoA synthetase beta subunit, putative Location=1242971..1244359	462	52170	7.9	0	3	3	#DIV/0!
PFB0445c	helicase, putative Location=complement(join(406082..406355,404281..405380))	457	52224	6	0	3	3	#DIV/0!
Scramble_PF10_0044	hypothetical protein Location=join(182244..182289,182385..182552,182791..183027,183149..183530,183738..184041,184174..184309,184396..184641,184786..186639,186784..186855,186973..187100)	1190	141921	8.4	0	3	3	#DIV/0!
PF14_0577	hypothetical protein Location=2465040..2469938	1632	192010	7.1	0	3	3	#DIV/0!
PFB0685c	acyl-CoA synthetase Location=complement(616772..619429)	885	102147	5.3	0	3	3	#DIV/0!
Scramble_MAL8P1.134	hypothetical protein Location=join(1000326..1005130,1005243..1005487,1005615..1005669,1005833..1006056,1006226..1006444,1006572..1006636)	1870	216550	6.2	0	3	3	#DIV/0!
PFL1705w	hypothetical protein Location=1470699..1475687	1662	194673	7.7	0	3	3	#DIV/0!
PFE1465w	hypothetical protein Location=join(1199158..1201849,1202014..1202168,1202207..1202600,1202816..1202868,1202989..1203528,1203610..1203798,1204002..1204367,1204569..1204667,1204773..1205180)	1631	191619	7.2	0	3	3	#DIV/0!
PFA0215w	hypothetical protein Location=190507..197586	2359	281507	7.1	0	3	3	#DIV/0!
Scramble_PFD0225w	hypothetical protein Location=254195..266611	4138	490301	7	0	3	3	#DIV/0!
Scramble_PF14_0407	hypothetical protein Location=1752465..1762619	3384	404586	6.5	0	3	3	#DIV/0!
PFL0445w	hypothetical protein Location=415398..419726	1442	166863	6.5	0	3	3	#DIV/0!
PFC0805w	DNA-directed RNA polymerase II, putative Location=745136..752509	2457	278676	5.6	0	3	3	#DIV/0!
PFI0165c	DEAD/DEAH box helicase, putative Location=complement(join(152389..159540,151699..152157))	2536	300924	6.9	0	3	3	#DIV/0!
Scramble_MAL6P1.307	hypothetical protein Location=complement(join(540134..549464,539902..539974,539607..539753,539395..539488,539182..539283))	3248	374891	5.8	0	3	3	#DIV/0!
Scramble_PFD0635c	erythrocyte membrane protein 1 (PfEMP1) Location=complement(join(601274..606832,598932..600353))	2326	263739	5.4	0	3	3	#DIV/0!
PF10_0213	10b antigen, putative Location=complement(905470..912342)	2290	267385	9.3	0	3	3	#DIV/0!
PFL2170c	hypothetical protein Location=complement(1888238..1892686)	1482	180009	9.2	0	3	3	#DIV/0!
Scramble_MAL13P1.333	hypothetical protein Location=complement(join(2544609..2544646,2534127..2544537))	3482	417183	5.6	0	3	3	#DIV/0!
PFC0165w	hypothetical protein Location=join(179407..186070,186869..187395)	2396	288673	7.7	0	3	3	#DIV/0!
Scramble_PFE1120w	hypothetical protein Location=join(907832..907939,908158..908908,908995..928274,928424..936310)	9341	1121421	9.3	0	3	3	#DIV/0!
CLAG7	Cytoadherence linked asexual protein 7	1393	165498	8.4	0	3	3	#DIV/0!
PF10_0212	hypothetical protein Location=complement(join(900003..903605,897634..899952,897436..897528,894667..894858,887414..894508))	4433	525688	6.3	0	3	3	#DIV/0!
PF11_0415	hypothetical protein Location=join(1604916..1605239,1605340..1605519)	167	18602	5.7	0	3	3	#DIV/0!
PF13_0065	vacuolar ATP synthase catalytic subunit a Location=465823..467658	611	68576	5.7	55	59	4	1.07273
PFE0050w	hypothetical protein Location=join(55841..56038,56288..56872)	260	30716	9.5	7	11	4	1.57143
MAL7P1.38	regulator of chromosome condensation protein, putative Location=409940..412006	688	78897	6.9	5	9	4	1.8
PFC1020c	40S ribosomal protein S3A, putative Location=complement(join(963012..963174,962225..962850))	262	30047	9.8	4	8	4	2
PF11_0053	PfSNF2L Location=complement(join(181046..184840,180795..180878,180457..180696,180205..180324,180000..180041))	1426	167440	6.6	3	7	4	2.33333
PF14_0323	calmodulin Location=complement(join(1368673..1368751,1367770..1368140))	149	16931	4.2	2	6	4	3
PF11_0525	hypothetical protein Location=complement(join(387005..387067,386492..386845,385847..386294,385383..385628,383526..384743,380184..383347))	1830	218784	7.1	0	4	4	#DIV/0!
PF07_0007	hypothetical protein Location=join(74491..74778,74999..75082)	123	14195	9.6	0	4	4	#DIV/0!
PF11_0208	phosphoglycerate mutase, putative Location=join(759309..759342,759498..759579,759796..760432)	250	28770	8.3	0	4	4	#DIV/0!
PF13_0032	hypothetical protein Location=complement(247856..249292)	478	56811	9.5	0	4	4	#DIV/0!
PFE0865c	splicing factor, putative Location=complement(join(725308..725749,724679..725049))	270	31389	10.9	0	4	4	#DIV/0!
PFE1075c	hypothetical protein Location=complement(875870..877558)	562	66513	9.2	0	4	4	#DIV/0!
PF11_0437	hypothetical protein Location=complement(join(1703342..1703483,1703136..1703214,1702606..1702768))	127	14407	10.2	0	4	4	#DIV/0!
PFB0835c	hypothetical protein Location=complement(735437..736996)	519	60598	7.9	0	4	4	#DIV/0!
PF10_0244	hypothetical protein Location=complement(join(1050857..1051002,1050613..1050706,1050362..1050485,1049442..1049837,1047271..1049261,1046850..1046870))	923	109684	6.7	0	4	4	#DIV/0!
PF13_0275	hypothetical protein Location=complement(join(2035949..2036146,2035148..2035807))	285	32784	9.2	0	4	4	#DIV/0!
PF13_0157	ribose-phosphate pyrophosphokinase, putative Location=complement(1205374..1207056)	560	64019	7.9	0	4	4	#DIV/0!
MAL6P1.244	60S ribosomal protein L27a, putative Location=join(815269..815433,815652..815933)	148	16723	10.5	0	4	4	#DIV/0!
PF10_0047	hypothetical protein Location=complement(207000..209642)	880	106298	8.7	0	4	4	#DIV/0!
PFC0965w	hypothetical protein Location=909587..917707	2706	322245	8.7	0	4	4	#DIV/0!
Scramble_PF14_0334	NAD(P)H-dependent glutamate synthase, putative Location=complement(1420856..1430176)	3106	353344	7.4	0	4	4	#DIV/0!
PF10_0361	hypothetical protein Location=complement(join(1455743..1460583,1455379..1455573,1455176..1455185))	1681	192630	9.3	0	4	4	#DIV/0!
PFB0365w	hypothetical protein, conserved Location=join(327932..328021,328121..328157,328323..328414,328549..328672,328775..328843,328965..329038,329168..329229,329331..329403,329520..329629,329748..330010,330127..330218,330413..330455,330562..330796,330935..331012,331108..331177,331310..335203)	1801	213457	8.8	0	4	4	#DIV/0!
PF10_0075	asparagine-rich antigen Location=complement(301125..305918)	1597	182665	6.2	0	4	4	#DIV/0!
PFC0230c	hypothetical protein Location=complement(233008..244944)	3978	475135	8.5	0	4	4	#DIV/0!
PFL1500w	Rab2 GTPase, putative Location=join(1276246..1276294,1276426..1276564,1276739..1276822,1276962..1277163,1277276..1277344,1277480..1277531,1277677..1277723)	213	24424	6.8	0	4	4	#DIV/0!
PF13_0129	ribosomal protein L6 homologue, putative Location=complement(join(969864..969909,969115..969641))	190	21601	9.9	0	4	4	#DIV/0!
PF07_0079	60S ribosomal protein L11a, putative Location=complement(join(762243..762317,761567..762013))	173	20228	10.1	0	4	4	#DIV/0!
PF14_0230	Ribosomal protein family L5, putative Location=complement(join(975612..975684,974433..975214,973994..974023))	294	33998	9.8	8	13	5	1.625
PFE0060w	hypothetical protein Location=join(64065..64133,64332..65489)	408	48721	7.2	6	11	5	1.83333
PFI0580c	hypothetical protein Location=complement(join(539797..539863,538212..539386))	413	46958	6.7	3	8	5	2.66667
PF10_0143	ADA2-like protein Location=complement(581353..589089)	2578	300253	8.6	2	7	5	3.5
PFC0760c	hypothetical protein Location=complement(696215..706399)	3394	402951	4.8	0	5	5	#DIV/0!
MAL6P1.258	malate:quinone oxidoreductase, putative Location=744232..745797	521	59507	9	0	5	5	#DIV/0!
PF13_0341	DNA-directed RNA polymerase 2, putative Location=complement(join(2500001..2500143,2499763..2499870,2499492..2499573,2499329..2499388,2499133..2499216,2498926..2499000,2498634..2498699))	205	24154	9.1	0	5	5	#DIV/0!
PFE1370w	hsp70 interacting protein, putative Location=join(1143612..1143630,1143996..1145353)	458	51125	4.8	0	5	5	#DIV/0!
PF13_0291	replication licensing factor, putative Location=2098312..2101101	929	105674	5.3	0	5	5	#DIV/0!
PFD0535w	hypothetical protein Location=492729..496625	1298	150269	6.6	0	5	5	#DIV/0!
PF10_0246	hypothetical protein Location=complement(join(1059172..1061900,1056986..1058258))	1333	159219	8.2	0	5	5	#DIV/0!
PF13_0214	elongation factor 1-gamma, putative Location=join(1524951..1525028,1525273..1526499)	434	50461	8.7	0	5	5	#DIV/0!
PF10_0344	glutamate-rich protein Location=1400436..1404137	1233	141051	4.3	0	5	5	#DIV/0!
PF13_0132	60S ribosomal protein L23a, putative Location=complement(join(976640..976664,976226..976442,975732..975977,975475..975559))	190	22093	10.3	0	5	5	#DIV/0!
PF10_0232	hypothetical protein Location=complement(998717..1008703)	3328	381256	6.3	0	5	5	#DIV/0!
PF11_0183	GTP-binding nuclear protein ran/tc4 Location=complement(join(669012..669129,668325..668851))	214	24875	8	11	17	6	1.54545
PFE1195w	karyopherin beta Location=998748..1002119	1123	127353	4.9	6	12	6	2
PF10_0104	hypothetical protein Location=join(422960..423081,423230..423281,423417..423477,423636..423757,423875..424020,424103..424208,424302..424364)	223	25678	7	4	10	6	2.5
PF13_0134	hypothetical protein Location=982593..983849	418	48616	8.5	2	8	6	4
PF13_0224	60S ribosomal subunit protein L18, putative Location=complement(join(1610600..1610635,1609965..1610483))	184	21746	10.6	0	6	6	#DIV/0!
Scramble_PFD1045c	erythrocyte membrane-associated antigen, putative Location=complement(1008902..1021687)	4261	508574	8.8	0	6	6	#DIV/0!
PF10_0370	hypothetical protein Location=join(1498550..1498652,1498818..1498938,1499142..1499235)	105	12320	8.6	0	6	6	#DIV/0!
PFI0880c	acid phosphatase, putative Location=complement(742484..743674)	396	44604	8.6	0	6	6	#DIV/0!
PF11_0097	succinyl-CoA synthetase alpha subunit, putative Location=join(364931..364972,365218..366438)	420	47533	8.4	0	6	6	#DIV/0!
PFE0885w	eukaryotic translation initiation factor 3 subunit, putative Location=743177..745327	716	84057	8.1	0	6	6	#DIV/0!
PF14_0060	hypothetical protein Location=228409..229836	475	56317	5.5	0	6	6	#DIV/0!
Scramble_MAL6P1.4	erythrocyte membrane protein 1 (PfEMP1) Location=join(50387..60772,61394..62872)	3954	456923	6.3	0	6	6	#DIV/0!
PFI0240c	E1-E2_ATPase/hydrolase, putative Location=complement(join(225488..232829,225017..225366))	2563	298807	5.8	0	6	6	#DIV/0!
PFE0065w	skeleton binding protein Location=join(68930..69652,69823..70113)	337	36299	4.4	54	61	7	1.12963
PF08_0074	hypothetical protein, conserved Location=complement(654992..655738)	248	27259	10.6	9	16	7	1.77778
PF14_0425	fructose-bisphosphate aldolase Location=complement(join(1844569..1844871,1842995..1844101))	369	40105	8.1	0	7	7	#DIV/0!
PF08_0114	hypothetical protein Location=complement(join(980933..988354,980743..980808,980430..980660))	2572	307601	8	0	7	7	#DIV/0!
MAL13P1.39	hypothetical protein Location=complement(join(341589..350365,339269..341453,338135..339126,331780..338092))	6088	730384	9	0	7	7	#DIV/0!
PFC0975c	cyclophilin (PFCYP19) Location=complement(925315..925830)	171	18953	8.1	0	7	7	#DIV/0!
PFE0140c	hypothetical protein Location=complement(join(123833..123904,123590..123690,123332..123407))	82	9583	6	0	7	7	#DIV/0!
PF07_0040	lysophospholipase-like protein, putative Location=complement(339792..340898)	368	42358	9.1	0	7	7	#DIV/0!
PF13_0345	aminomethyltransferase, mitochondrial precursor Location=join(2514200..2514274,2514594..2515739)	406	46903	8.6	0	7	7	#DIV/0!
PFD0240c	hypothetical protein Location=complement(273709..274845)	378	43088	8.3	0	7	7	#DIV/0!
PF11_0012	hypothetical protein Location=complement(54423..54878)	151	18374	6.4	0	7	7	#DIV/0!
PFB0115w	hypothetical protein Location=120524..124102	1192	141848	4.8	13	21	8	1.61538
MAL7P1.81	eukaryotic translation initiation factor 3 37.28 kDa subunit, putative Location=complement(join(637550..637639,637286..637331,636213..637060))	327	37284	6.9	6	14	8	2.33333
PF10_0028	hypothetical protein, conserved Location=join(121116..121170,121427..121544,121657..121745,122255..122332,122501..122588,122701..122994,123268..123292)	248	30051	10.1	6	14	8	2.33333
MAL6P1.254	hypothetical protein Location=join(763526..763630,763796..764198,764422..765174,765314..765393)	446	52981	9.1	0	8	8	#DIV/0!
PFL0595c	glutathione peroxidase Location=complement(join(535613..535909,535225..535395,534906..535055))	205	23953	8.9	0	8	8	#DIV/0!
PFE1025c	hypothetical protein Location=complement(839652..840557)	301	35659	9.4	0	8	8	#DIV/0!
PF07_0029	heat shock protein 86 Location=join(286295..287725,288511..289317)	745	86166	5	14	23	9	1.64286
PF11_0065	ribosomal protein S4, putative Location=complement(join(234087..234152,233214..233996))	282	32354	10	4	13	9	3.25
PFB0355c	cysteine protease, putative Location=complement(join(321157..321163,320241..321083,320016..320171,317596..319880))	1096	123812	6.7	3	12	9	4
PF13_0268	ribosomal protein L17, putative Location=join(1965775..1965814,1966000..1966268,1966749..1967051)	203	23415	10.9	0	9	9	#DIV/0!
PFB0620w	hypothetical protein Location=join(557048..557338,557523..557696)	154	17808	6.5	0	9	9	#DIV/0!
PFL0625c	eukaryotic translation initiation factor 3 subunit 10, putative Location=complement(558040..562173)	1377	166061	6.8	0	9	9	#DIV/0!
PFD1110w	hypothetical protein Location=join(1063436..1064120,1064557..1064990)	372	42618	4.7	0	9	9	#DIV/0!
PF11_0250	high mobility group-like protein NHP2, putative Location=join(942384..942558,942727..942830,942904..943062)	145	16012	5.2	0	9	9	#DIV/0!
PF13_0192	hypothetical protein Location=complement(join(1392181..1392200,1390002..1391883))	633	75558	5.3	0	9	9	#DIV/0!
PF14_0649	hypothetical protein Location=complement(join(2793177..2793272,2785257..2792837))	2558	295829	5.3	0	9	9	#DIV/0!
PF13_0358	mitochondrial import inner membrane translocase, putative Location=complement(2619718..2619996)	92	10874	8.4	0	9	9	#DIV/0!
PF11_0062	histone H2B Location=223682..224035	117	13125	10.3	35	45	10	1.28571
PF13_0143	phosphoribosylpyrophosphate synthetase Location=complement(1048180..1049493)	437	49383	9.3	3	13	10	4.33333
PFB0715w	DNA-directed RNA polymerase II second largest subunit, putative Location=join(645929..645980,646115..650079,650684..650761)	1364	154728	7.7	2	12	10	6
PF14_0390	hypothetical protein Location=complement(1672341..1673024)	227	26306	3.6	2	12	10	6
PFI1730w	cytoadherence linked asexual protein (CLAG9) Location=join(1413829..1414603,1414954..1415556,1415665..1415718,1415863..1415925,1416082..1416213,1416362..1416547,1416911..1417069,1417481..1418247,1418460..1419743)	1340	160417	8.8	0	10	10	#DIV/0!
PF08_0071	Fe-superoxide dismutase Location=complement(634254..634850)	198	22734	6.8	0	10	10	#DIV/0!
MAL6P1.248	histone h3 Location=800872..801282	136	15413	11	0	10	10	#DIV/0!
PFI1625c	organelle processing peptidase, putative Location=complement(1331339..1332793)	484	55735	6.8	0	10	10	#DIV/0!
MAL6P1.232	cell division cycle protein 48 homologue, putative Location=complement(join(862978..863278,862252..862838,860654..862186))	806	89891	5.1	32	43	11	1.34375
PF11_0465	dynamin-like protein Location=complement(join(1798158..1800460,1797839..1797975,1797645..1797691,1797454..1797480))	837	96374	8.2	2	13	11	6.5
PFB0300c	merozoite surface protein 2 precursor Location=complement(273689..274507)	272	27957	5.6	0	11	11	#DIV/0!
PF14_0439	leucine aminopeptidase, putative Location=complement(1892154..1893971)	605	67821	8.6	0	11	11	#DIV/0!
PFL0725w	thioredoxin peroxidase Location=621118..621768	216	24680	8.6	0	11	11	#DIV/0!
MAL13P1.303	polyadenylate binding protein, putative Location=complement(join(2338513..2338671,2338194..2338415,2337957..2338034,2337676..2337837,2337414..2337524,2337103..2337287,2336912..2336954,2336412..2336678))	408	47154	9.4	0	11	11	#DIV/0!
PF07_0120	hypothetical protein Location=join(1139794..1144320,1144353..1147535)	2569	303221	5.3	0	11	11	#DIV/0!
PF10_0155	enolase Location=join(637137..637179,637713..639010)	446	48678	6.6	10	22	12	2.2
PF08_0063	hypothetical protein Location=577751..580963	1070	122508	8.5	9	21	12	2.33333
PF07_0129	ATP-dept. acyl-coa synthetase Location=1276081..1278516	811	93284	8.9	2	14	12	7
PFL1550w	lipoamide dehydrogenase Location=1333390..1334886	498	55597	7.8	0	12	12	#DIV/0!
PFC0710w	inorganic pyrophosphatase, putative Location=join(656694..657356,657596..657658,657901..658317)	380	45232	6.3	0	12	12	#DIV/0!
PFI0265c	rhoptry protein (RhopH3) Location=complement(join(274724..274787,274464..274573,273044..274004,272780..272842,272533..272589,271553..272323,270738..271405))	897	104856	6.7	61	74	13	1.21311
PFL1545c	chaperonin cpn60, mitochondrial precursor Location=complement(join(1330341..1331361,1328301..1329388))	702	79605	5.1	10	23	13	2.3
PFD1055w	ribosomal protein S19s Location=join(1031088..1031090,1031330..1031839)	170	19722	10.2	0	13	13	#DIV/0!
PF08_0039	ribosomal protein, putative Location=complement(join(370717..370896,370485..370616,370215..370322))	139	16382	10.2	0	13	13	#DIV/0!
MAL6P1.106	histone H3, putative Location=join(494737..494873,494942..495143)	112	12382	10.1	0	13	13	#DIV/0!
PF13_0070	branched-chain alpha keto-acid dehydrogenase, putative Location=487898..489187	429	49871	7.5	0	13	13	#DIV/0!
PFC0400w	60S Acidic ribosomal protein P2 Location=404654..404992	112	11948	4.5	168	182	14	1.08333
PF10_0323	hypothetical protein Location=1336464..1337531	355	38926	9.4	13	27	14	2.07692
PFL1385c	101 kDa malaria antigen/ Acidic basic repeat antigen (p101/ABRA) Location=complement(1160719..1162950)	743	86623	4.9	4	18	14	4.5
PFC0295c	40S ribosomal protein S12, putative Location=complement(join(309936..310016,309367..309711))	141	15396	5	3	17	14	5.66667
PFE1155c	mitochondrial processing peptidase alpha subunit, putative Location=complement(join(964661..965039,963222..964453))	536	62057	8.8	0	14	14	#DIV/0!
PFI0355c	ATP-dependent heat shock protein, putative Location=complement(351948..354716)	922	106462	8.3	0	14	14	#DIV/0!
PFI0930c	Nucleosome assembly protein Location=complement(join(782613..782665,782244..782296,781358..782061))	269	31826	4.4	19	34	15	1.78947
PF13_0213	60S ribosomal subunit protein L6e, putative Location=complement(1521173..1521838)	221	25532	10.1	10	25	15	2.5
PF07_0054	histone h2b, putative Location=complement(547244..547615)	123	13763	10.8	6	21	15	3.5
PFL0895c	hypothetical protein Location=complement(join(729182..729830,726520..728805,726212..726363,726030..726105,725834..725856))	1061	122755	6.6	5	20	15	4
PFL0930w	clathrin heavy chain, putative Location=757642..763635	1997	232949	6.4	3	18	15	6
PF14_0417	heat shock protein, putative Location=1796243..1799026	927	106999	5.5	6	22	16	3.66667
PF14_0102	rhoptry-associated protein 1 (RAP-1) Location=420441..422789	782	90053	7.1	15	32	17	2.13333
PF07_0085	ferrodoxin reductase-like protein Location=join(785761..787315,787440..787813)	642	72722	8.7	0	17	17	#DIV/0!
PF11_0258	co-chaperone GrpE, putative Location=complement(971568..972452)	294	34486	8.7	4	22	18	5.5
PFE0285c	ubiquitin-like protein, putative Location=complement(join(252420..252606,252047..252162))	100	11060	4.9	6	25	19	4.16667
PF14_0678	exported protein 2 (exp-2) Location=complement(join(2905380..2905516,2904932..2905106,2904114..2904665))	287	33412	5.3	16	36	20	2.25
MAL13P1.174	MSP7-like protein Location=complement(1397373..1398218)	281	32811	6.4	3	23	20	7.66667
PFL2505c	hypothetical protein Location=complement(join(2122349..2122472,2121948..2122115,2121678..2121812,2121416..2121541,2120862..2121263,2120472..2120719,2119021..2120265,2114613..2118812))	2215	263153	9.2	0	20	20	#DIV/0!
PFL0600w	hypothetical protein Location=536945..538621	558	66487	9.5	0	20	20	#DIV/0!
PF10_0343	S-antigen Location=1396080..1397837	585	62947	4.4	0	20	20	#DIV/0!
PF11_0302	hypothetical protein Location=1122865..1124223	452	51952	5.1	15	36	21	2.4
PF13_0304	elongation factor 1 alpha Location=complement(2174304..2175635)	443	48959	9.1	32	54	22	1.6875
PF13_0305	elongation factor 1 alpha Location=2177388..2178719	443	48959	9.1	32	54	22	1.6875
MAL13P1.237	hypothetical protein Location=complement(join(1816719..1817255,1815876..1816457))	372	42160	7.5	13	35	22	2.69231
PFL0740c	10 kd chaperonin, putative Location=complement(join(629311..629409,629002..629178))	91	9774	5	2	24	22	12
PFL1725w	ATP synthase beta chain, mitochondrial precursor, putative Location=1487071..1488678	535	58394	6.4	10	33	23	3.3
PF13_0242	isocitrate dehydrogenase (NADP), mitochondrial precursor Location=complement(1746298..1747704)	468	53594	8.6	5	28	23	5.6
PF10_0063	hypothetical protein Location=complement(join(262946..262996,262464..262626,262149..262258))	107	11977	9.3	12	36	24	3
PF10_0264	40S ribosomal protein, putative Location=join(1124204..1124266,1124551..1125279)	263	29856	6.2	0	25	25	#DIV/0!
PF10_0268	merozoite capping protein-1 Location=complement(join(1143826..1143844,1143144..1143388,1141831..1142748))	393	43930	9.7	75	102	27	1.36
PFC0120w	Cytoadherence linked asexual protein (CLAG3.2)/RhopH1 Rhoptry protein Location=join(132097..132952,133049..133624,133741..133794,133866..133928,134073..134183,134313..134498,134579..134737,134885..135651,135858..137339)	1417	167241	7.2	8	35	27	4.375
PFA0255c	hypothetical protein Location=complement(222492..224198)	568	67157	8.2	0	27	27	#DIV/0!
PF11_0055	hypothetical protein Location=join(194384..195372,195687..195972)	424	49266	9.1	33	61	28	1.84848
PF14_0046	hypothetical protein Location=169999..170892	297	34725	8.1	28	56	28	2
PFC0110w	Cytoadherence linked asexual protein (CLAG3.1)/RhopH1 Rhoptry protein Location=join(116138..116999,117091..117666,117778..117831,117941..118003,118142..118252,118382..118567,118666..118824,118970..119736,119943..121415)	1416	167489	7.2	7	35	28	5
PF14_0296	ribosomal protein L14, putative Location=join(1245983..1246105,1246308..1246372,1246594..1246903)	165	19297	10.2	11	42	31	3.81818
PF08_0019	guanine nucleotide-binding protein Location=join(185590..185719,186293..187134)	323	35686	6.7	8	40	32	5
PFB0345c	cysteine protease, putative Location=complement(join(312122..312155,311366..311956,311120..311254,308847..310975))	962	108681	5.8	6	39	33	6.5
PF11_0351	heat shock protein hsp70 homologue Location=1317025..1319016	663	73298	6.9	199	234	35	1.17588
PFL1070c	endoplasmin homolog precursor, putative Location=complement(883558..886023)	821	95018	5.4	614	650	36	1.05863
PF11_0099	heat shock protein DnaJ homologue Pfj2 Location=complement(370853..372475)	540	62377	9	10	46	36	4.6
PFD0305c	vacuolar ATP synthase subunit b Location=complement(join(331483..331498,329739..331114))	463	52404	5.3	9	47	38	5.22222
PF13_0197	merozoite surface protein 7 Location=complement(1403357..1404412)	351	41276	4.8	45	85	40	1.88889
PF13_0322	falcilysin Location=2331317..2334898	1193	138862	7	41	81	40	1.97561
PF11_0507	antigen 332, putative Location=1949113..1965636	5507	621179	3.8	52	93	41	1.78846
PFC0435w	hypothetical protein Location=444174..448058	1294	154088	5.3	42	86	44	2.04762
PFI0950w	protein disulfide isomerase, putative Location=join(795529..796455,796642..797155,797354..797460)	515	61001	6	10	55	45	5.5
PF14_0329	hypothetical protein, conserved Location=1409094..1409852	252	28872	5	0	46	46	#DIV/0!
MAL6P1.249	histone h2a Location=complement(794892..795290)	132	14122	10.3	98	145	47	1.47959
PFI1735c	hypothetical protein Location=complement(join(1422608..1422796,1420472..1422424))	713	83041	5.6	64	115	51	1.79688
PF10_0153	hsp60 Location=complement(join(628897..629038,627042..628642))	580	62551	7.1	13	68	55	5.23077
PFB0340c	cysteine protease, putative Location=complement(join(306994..307027,306016..306846,305700..305840,303593..305580))	997	111768	5.4	190	247	57	1.3
PFL1170w	polyadenylate-binding protein, putative Location=988619..991246	875	97230	8.9	12	70	58	5.83333
PF11_0188	heat shock protein 90, putative Location=complement(686380..689172)	930	108465	6.7	6	67	61	11.1667
PF10_0115	QF122 antigen Location=455397..458816	1139	131625	9.2	18	80	62	4.44444
PF11_0164	peptidyl-prolyl cis-trans isomerase Location=complement(join(588232..588243,587997..588074,587321..587818))	195	21731	7.6	164	247	83	1.5061
PFI1445w	rhoptry protein (RhopH2) Location=join(1175193..1176381,1176487..1176903,1177030..1177092,1177203..1177271,1177442..1177948,1178064..1178384,1178654..1179241,1179424..1179534,1179668..1180497)	1378	162664	8.3	59	153	94	2.59322
PF10_0159	glycophorin-binding protein 130 precursor Location=complement(join(653378..653566,650897..653182))	824	95844	5.1	31	141	110	4.54839
PF11_0224	exported protein 1 (exp-1) Location=complement(join(813816..813936,813182..813501,813000..813047))	162	17296	5.9	60	188	128	3.13333
PF11_0313	ribosomal phosphoprotein P0 Location=1162134..1163084	316	34967	6.7	44	176	132	4
PF11_0098	endoplasmic reticulum-resident calcium binding protein Location=complement(367290..368321)	343	39374	4.7	388	633	245	1.63144
