# Supplementary material for: A systematic approach to understand the mechanism of action of the bisthiazolium compound T4 on the human malaria parasite, Plasmodium falciparum
Source: BMC Genomics. 2008 Oct 30;9:513. doi: 10.1186/1471-2164-9-513 (PMC2596145; doi:10.1186/1471-2164-9-513)
Supplement: Additional file 6 — Additional table 5: Nine proteins selected for the Targeted MS/MS approach. [file 1471-2164-9-513-S6.xls]

## Sheet: Sheet1
Gene	Description	Peptide	Mol. Wt.	Ion	m/z
PFL0620c	glycerol-3-phosphate acyltransferase	R.DLVSTLGPDVSDDFLEQLYR.N	2282.49	(M+2H)2+	1142.25
MAL13P1.214	phosphoethanolamine N-methyltransferase	K.WLKPTGTLLITDYCATEK.E	2111.4	(M+2H)2+	1056.71
PF11_0257	ethanolamine kinase	R.NLKVEEFMTNFISNVFENK.N	2303.61	(M+2H)2+	1152.82
PF13_0253	ethanolamine-phosphate cytidydyltransferase	K.VVDDVVIGAPWVITESFIK.R	2087.44	(M+2H)2+	1044.73
PF14_0020	choline kinase	R.IAPLLLNTFDGGRIEEWLYGDPLSIDDLK.N	3274.72	(M+3H)3+	1092.58
PF14_0020	choline kinase	K.DEMNCIMNGIHTLFSVDK.S	2125.38	(M+2H)2+	1063.7
PF13_0092	choline-phosphate cytidydltransferase	R.WVDEIISPCPWVVTPEFLEKY.K	2608.95	(M+2H)2+	1305.48
MAL6P1.145	ethanolaminephosphotransferase	K.SGGNSLLDNLFDAFWNICVK.F	2271.49	(M+2H)2+	1136.75
PFI1370c	phosphatidylserine decarboxylase	K.DLEIGDEVGEFK.V	1350.44	(M+2H)2+	676.23
MAL8P1.58	phosphatidylglycerophosphate	S.LFHNPLLGPILY.N	1396.7	(M+H)+	1397.7
